# Supplementary material for: Fenofibrate attenuates the adverse effects of radiation on endothelial cells through modulation of ROS-NO signalling and inflammation
Source: Redox Biol. 2025 Dec 25;89:103994. doi: 10.1016/j.redox.2025.103994 (PMC12808506; doi:10.1016/j.redox.2025.103994)
Supplement: Multimedia component 1 [file mmc1.xlsx]

## Sheet: S.table.1 - Primers
Supplementary table.1 Primers and primer sequences used throughout the study.
Gene name	Product number	Product description	Manufacturer
TBP	QT00000721	QuantiTect Primer Assays	Qiagen
IL-6	QT00083720	QuantiTect Primer Assays	Qiagen
Gene name	Sequence fwd 5'-3'	Sequence rev 5'-3'	Manufacturer
p53	CAGCACATGACGGAGGTTGT	TCATCCAAATACTCCACACGC	Eurofins Genomics
BAX	CCCGAGAGGTCTTTTTCCGAG	CCAGCCCATGATGGTTCTGAT	Eurofins Genomics
BCL‑2	GATGTGATGCCTCTGCGAAG	CATGCTGATGTCTCTGGAATCT	Eurofins Genomics
MTOR	GCAGATTTGCCAACTATCTTCGG	CAGCGGTAAAAGTGTCCCCTG	Eurofins Genomics
NOS3	TGATGGCGAAGCGAGTGAAG	ACTCATCCATACACAGGACCC	Eurofins Genomics
PIK3CA	AGTAGGCAACCGTGAAGAAAAG	GAGGTGAATTGAGGTCCCTAAGA	Eurofins Genomics
AKT1	TCCTCCTCAAGAATGATGGCA	GTGCGTTCGATGACAGTGGT	Eurofins Genomics
EDN1	AGAGTGTGTCTACTTCTGCCA	CTTCCAAGTCCATACGGAACAA	Eurofins Genomics
CAT	TGGAGCTGGTAACCCAGTAGG	CCTTTGCCTTGGAGTATTTGGTA	Eurofins Genomics
GPX1	CAGTCGGTGTATGCCTTCTCG	GAGGGACGCCACATTCTCG	Eurofins Genomics
GPX4	GAGGCAAGACCGAAGTAAACTAC	CCGAACTGGTTACACGGGAA	Eurofins Genomics
PRDX5	GTGGTGGCCTGTCTGAGTGT	GGACACCAGCGAATCATCTA	Eurofins Genomics
SOD1	GGTGGGCCAAAGGATGAAGAG	CCACAAGCCAAACGACTTCC	Eurofins Genomics
IFN-a	TCCATGAGVTGATBCAGCAGA	ATTTCTGCTCTGACAACCTCCC	Eurofins Genomics
IFN-b	AAACTCATGAGCAGTCTGCA	AGGAGATCTTCAGTTTCGGAGG	Eurofins Genomics
ISG15	CGCAGATCACCCAGAAGATCG	TTCGTCGCATTTGTCCACCA	Eurofins Genomics
OAS2	CTCAGAAGCTGGGTTGGTTTAT	ACCATCTCGTCGATCAGTGTC	Eurofins Genomics
OAS3	GAAGGAGTTCGTAGAGAAGGCG	CCCTTGACAGTTTTCAGCACC	Eurofins Genomics
MX1	GGTGGTCCCCAGTAATGTGG	CGTCAAGATTCCGATGGTCCT	Eurofins Genomics
MX2	CAGAGGCAGCGGAATCGTAA	TGAAGCTCTAGCTCGGTGTTC	Eurofins Genomics
cGAS	AGAAGGCCTGCGCATTCAAA	AGGATAGCCGCCATGTTTCT	Eurofins Genomics
IL-1A	TGGTAGTAGCAACCAACGGGA	ACTTTGATTGAGGGCGTCATTC	Eurofins Genomics
IL-8	TTTTGCCAAGGAGTGCTAAAGA	AACCCTCTGCACCCAGTTTTC	Eurofins Genomics
MIF	AGAACCGCTCCTACAGCAAG	GCGAAGGTGGAGTTGTTCCA	Eurofins Genomics
TGFb1	CTAATGGTGGAAACCCACAACG	TATCGCCAGGAATTGTTGCTG	Eurofins Genomics
NFKb1	GAAGCACGAATGACAGAGGC	GCTTGGCGGATTAGCTCTTTT	Eurofins Genomics
RELA	ACCGCTGCATCCACAGTTTC	GTCCCCACGCTGCTCTTCTA	Eurofins Genomics
VIM	TGCCGTTGAAGCTGCTAACTA	CCAGAGGGAGTGAATCCAGATTA	Eurofins Genomics
α-SMA	ACTGAGCGTGGCTATTCCTTCGTT	GCAGTGGCCATCTCATTTTCA	Eurofins Genomics
CD31	ACCGTGACGGAATCCTTCTCT	GCTGGACTCCACTTTGCAC	Eurofins Genomics
CDH1	CGAGAGCTACACGTTCACGG	GGGTGTCGAGGGAAAAATAGG	Eurofins Genomics
CDH5	TTGGAACCAGATGCACATTGAT	TCTTGCGACTCACGCTTGAC	Eurofins Genomics
VEGF-a	AGGGCAGAATCATCACGAAGT	AGGGTCTCGATTGGATGGCA	Eurofins Genomics

## Sheet: S.table.2 - Protein list
Supplementary table.2 This table lists all proteins identified and quantified across the experimental conditions using LC-MS/MS proteomics.
Protein FDR Confidence Combined	Accession	Description	Gene Symbol	Number of Peptides	Number of Unique Peptides	Abundance Ratio 2d 0Gy Feno 2d 0Gy DMSO	Abundance Ratio P-Value 2d 0Gy Feno 2d 0Gy DMSO	Abundance Ratio Adj P-Value 2d 0Gy Feno 2d 0Gy DMSO	Abundance Ratio 2d IR Feno 2d 0Gy Feno	Abundance Ratio P-Value 2d IR Feno 2d 0Gy Feno	Abundance Ratio Adj P-Value 2d IR Feno 2d 0Gy DMSO	Abundance Ratio 2d IR Feno 2d 0Gy DMSO	Abundance Ratio P-Value 2d IR Feno 2d 0Gy DMSO	Abundance Ratio Adj P-Value 2d IR Feno 2d 0Gy Feno	Abundance Ratio 2d IR DMSO 2d 0Gy DMSO	Abundance Ratio P-Value 2d IR DMSO 2d 0Gy DMSO	Abundance Ratio Adj P-Value 2d IR DMSO 2d 0Gy DMSO	Abundance Ratio 7d 0Gy DMSO 2d 0Gy DMSO	Abundance Ratio P-Value 7d 0Gy DMSO 2d 0Gy DMSO	Abundance Ratio Adj P-Value 7d 0Gy DMSO 2d 0Gy DMSO	Abundance Ratio 7d 0Gy Feno 7d 0Gy DMSO	Abundance Ratio P-Value 7d 0Gy Feno 7d 0Gy DMSO	Abundance Ratio Adj P-Value 7d 0Gy Feno 7d 0Gy DMSO	Abundance Ratio 7d IR Feno 7d 0Gy Feno	Abundance Ratio P-Value 7d IR Feno 7d 0Gy Feno	Abundance Ratio Adj P-Value 7d IR Feno 7d 0Gy Feno	Abundance Ratio 7d IR Feno 7d 0Gy DMSO	Abundance Ratio P-Value 7d IR Feno 7d 0Gy DMSO	Abundance Ratio Adj P-Value 7d IR Feno 7d 0Gy DMSO	Abundance Ratio 7d IR DMSO 7d 0Gy DMSO	Abundance Ratio P-Value 7d IR DMSO 7d 0Gy DMSO	Abundance Ratio Adj P-Value 7d IR DMSO 7d 0Gy DMSO	Abundance Ratio Variability in Percent 2d 0Gy Feno 2d 0Gy DMSO	Abundance Ratio Variability in Percent 2d IR Feno 2d 0Gy Feno	Abundance Ratio Variability in Percent 2d IR Feno 2d 0Gy DMSO	Abundance Ratio Variability in Percent 2d IR DMSO 2d 0Gy DMSO	Abundance Ratio Variability in Percent 7d 0Gy DMSO 2d 0Gy DMSO	Abundance Ratio Variability in Percent 7d 0Gy Feno 7d 0Gy DMSO	Abundance Ratio Variability in Percent 7d IR Feno 7d 0Gy Feno	Abundance Ratio Variability in Percent 7d IR Feno 7d 0Gy DMSO	Abundance Ratio Variability in Percent 7d IR DMSO 7d 0Gy DMSO	all groups identification >=4 in at least one group	d7 identification >=4 in at least one group	Abundances Normalized F11 Sample 2d 0Gy Feno	Abundances Normalized F12 Sample 2d 0Gy Feno	Abundances Normalized F13 Sample 2d 0Gy Feno	Abundances Normalized F14 Sample 2d 0Gy Feno	Abundances Normalized F15 Sample 2d 0Gy Feno	Abundances Normalized F1 Sample 2d 0Gy DMSO
High	P11388	DNA topoisomerase 2-alpha OS=Homo sapiens OX=9606 GN=TOP2A PE=1 SV=3	TOP2A	12	7	1.118	0.919553	0.993308	1.645	0.00139879	0.294385	1.875	0.0406048	0.0170063	2.288	0.0116373	0.0973667	0.113	5.04071e-06	5.68686e-05	1.795	0.159631	0.535212	0.01	1e-17	1.03673e-16	0.01	1e-17	1.20532e-16				20.63	19.95	30.39	28.88	21.8	23.04				x	0	94274.8	123462	102627	115934	125625	109018
High	P47895	Aldehyde dehydrogenase family 1 member A3 OS=Homo sapiens OX=9606 GN=ALDH1A3 PE=1 SV=2	ALDH1A3	9	7	1.307	0.3433	0.872428	1.133	0.451238	0.674267	1.547	0.163637	0.898199	2.084	0.0111966	0.0945424	0.902	0.997442	0.999691	0.77	0.219498	0.63415	1.057	0.963772	0.9937	0.82	0.548998	0.933493	1.996	0.168581	0.82106	31.77	18.84	46.2	31.77	45.64	12.53	14.37	12.1	11.54	x	0				639675		299617
High	P31350	Ribonucleoside-diphosphate reductase subunit M2 OS=Homo sapiens OX=9606 GN=RRM2 PE=1 SV=1	RRM2	6	5	0.835	0.284334	0.829882	0.841	0.397887	0.0773012	0.515	0.00711801	0.862186	0.561	0.0238411	0.169475	0.379	0.0663626	0.386667	0.871	0.382612	0.80563	1	0.729513	0.974663	0.936	0.569699	0.936801	0.01	1e-17	1.35843e-16	16.74	53.61	31.85	13.72	37.89	0	26.33	29.12		x	0	172884	181382	151276	130499	173050	127129
High	Q86WN1	F-BAR and double SH3 domains protein 1 OS=Homo sapiens OX=9606 GN=FCHSD1 PE=1 SV=1	FCHSD1	5	5	0.839	0.319055	0.857001	1.016	0.757658	0.951197	0.933	0.647699	0.983474	1.524	0.256981	0.767422	0.906	0.707504	0.957806	2.438	0.00477228	0.0330656	0.074	2.00915e-11	2.0692e-10	0.181	8.54598e-05	0.000993086	0.334	0.00287605	0.0357328	49.23	50.34	40.44	57.24	59.35	31.52	0	40.02	40.02	x	0		40340.4	20276
High	P05787	Keratin, type II cytoskeletal 8 OS=Homo sapiens OX=9606 GN=KRT8 PE=1 SV=7	KRT8	16	5	0.893	0.442968	0.934536	1.349	0.0373304	0.977434	0.992	0.852782	0.24887	0.721	0.164668	0.607988	0.86	0.967869	0.996149	0.812	0.322417	0.760845	1.4	0.563611	0.920994	1.283	0.849008	0.982624	0.663	0.242676	0.868736	38.52	34.68	58.21	54.43	48.68	76.45	53.73	55.5	55.34	x	0	23148.8	140928	236140	30993.8	192798
High	Q15021	Condensin complex subunit 1 OS=Homo sapiens OX=9606 GN=NCAPD2 PE=1 SV=3	NCAPD2	5	5	1.016	0.800591	0.97828	0.857	0.483531	0.933136	0.922	0.528691	0.91699	0.984	0.761616	0.980048	0.314	0.0271281	0.199793	0.01	1e-17	9.40121e-17				0.01	1e-17	1.20532e-16	0.01	1e-17	1.35843e-16	26.19	20.24	29.1	29.85	9.91					x	0	106300	111498	110304	124215	83157.8	123603
High	P28370	Probable global transcription activator SNF2L1 OS=Homo sapiens OX=9606 GN=SMARCA1 PE=1 SV=2	SMARCA1	12	5	1.023	0.85244	0.983501	0.997	0.890109	0.993332	1.031	0.946751	0.999746	0.891	0.452184	0.933902	0.591	0.410673	0.895235	0.01	1e-17	9.40121e-17				0.01	1e-17	1.20532e-16	0.01	1e-17	1.35843e-16	4.48	11.4	5.56	6.26	0					x	0	129260	129086	121457		150073
High	P40121	Macrophage-capping protein OS=Homo sapiens OX=9606 GN=CAPG PE=1 SV=2	CAPG	5	5	1.278	0.665101	0.968759	0.834	0.558049	0.993332	1.054	0.94282	0.934464	0.91	0.646711	0.979029	0.01	1e-17	1.15945e-16	100	1e-17	9.40121e-17	0.359	0.0063224	0.0491323	100	1e-17	1.20532e-16	100	1e-17	1.35843e-16	10.66	20.93	17.32	14.46			155.57			x	0		26185.7	29882.7	25405.3	31630.3	24557.3
High	Q9NYY8	FAST kinase domain-containing protein 2, mitochondrial OS=Homo sapiens OX=9606 GN=FASTKD2 PE=1 SV=1	FASTKD2	5	5	1.553	0.196373	0.742294	0.694	0.0887924	0.965104	1.192	0.749729	0.434465	1.688	0.154082	0.588721	0.844	0.839624	0.986373	0.01	1e-17	9.40121e-17	100	1e-17	1.03673e-16				5.129	0.00589647	0.0711045	40.59	22.62	26.3	39	5.01				0	x	0	28301.8	104134	106710	268220	76445.9	71300.2
High	Q9P273	Teneurin-3 OS=Homo sapiens OX=9606 GN=TENM3 PE=1 SV=3	TENM3	5	5	2.028	0.0309332	0.250012	1.107	0.455349	0.203494	2.173	0.0240521	0.899106	1.174	0.73788	0.980048	1.293	0.221521	0.741629	0.787	0.220393	0.635556	1.039	0.805323	0.985757	0.817	0.396345	0.901021	0.944	0.454913	0.932157	14.56	17.38	12.17	21.48	6.38	0	28.87	35.23	0	x	0	36224.2	165854	68532	107654	105744	20170.4
High	Q15392	Delta(24)-sterol reductase OS=Homo sapiens OX=9606 GN=DHCR24 PE=1 SV=2	DHCR24	4	4	1.239	0.580721	0.964358	0.837	0.325251	0.998234	1.058	0.992944	0.818351	0.979	0.679644	0.980048	0.01	1e-17	1.15945e-16	100	1e-17	9.40121e-17	0.01	1e-17	1.03673e-16							19.5	16.68	12.87	16.61						x	0	181888	186703	146405	202863	192537	142163
High	P55795	Heterogeneous nuclear ribonucleoprotein H2 OS=Homo sapiens OX=9606 GN=HNRNPH2 PE=1 SV=1	HNRNPH2	7	4	1.32	0.553133	0.961543	0.65	0.040675	0.933136	0.91	0.533947	0.262456	0.251	8.05401e-06	0.000129571	0.01	1e-17	1.15945e-16	100	1e-17	9.40121e-17				100	1e-17	1.20532e-16	100	1e-17	1.35843e-16	23.75	20.63	8.87	29.47						x	0	88330.8	80065	62672.5	109319	98320.6	77928.6
High	Q15645	Pachytene checkpoint protein 2 homolog OS=Homo sapiens OX=9606 GN=TRIP13 PE=1 SV=2	TRIP13	4	4	1.597	0.13992	0.635953	0.872	0.501243	0.90946	1.374	0.392347	0.922651	1.207	0.716688	0.980048	0.53	0.375143	0.877784	1.197	0.911715	0.991827	1.059	0.842902	0.990927	1.268	0.958497	0.995417	1.264	0.882039	0.98927	24.34	21.32	20.63	17.81	55.33	0	15.66	15.66	0	x	0	150128	111612	116422	120925	98044.3	37686.4
High	P78386	Keratin, type II cuticular Hb5 OS=Homo sapiens OX=9606 GN=KRT85 PE=1 SV=1	KRT85	11	3	0.155	5.9952e-14	1.48752e-12	1.834	0.00309159	4.73373e-05	0.284	2.30989e-06	0.0339267	0.22	6.28193e-08	1.11638e-06	0.537	0.297126	0.82329	0.758	0.175956	0.564683	0.991	0.714637	0.971958	0.752	0.310883	0.860014	0.473	0.0277457	0.269683	0	13.83	12.05	0	103.37	39.34	7.42	39.21	39.34	x	0	13994.6
High	Q32MZ4	Leucine-rich repeat flightless-interacting protein 1 OS=Homo sapiens OX=9606 GN=LRRFIP1 PE=1 SV=2	LRRFIP1	3	3	0.457	0.000603907	0.00919812	0.837	0.569938	0.000605407	0.326	3.26928e-05	0.9386	0.01	1e-17	1.96781e-16	0.802	0.952078	0.994546	0.459	0.00416775	0.0292244	0.01	1e-17	1.03673e-16	0.01	1e-17	1.20532e-16	1.174	0.870335	0.988886	13.8	45.57	42.37		54.36	47			47	x	0	124631	25648.5	23346.6	26419.6	116411	224482
High	Q14566	DNA replication licensing factor MCM6 OS=Homo sapiens OX=9606 GN=MCM6 PE=1 SV=1	MCM6	3	3	1.088	0.955267	0.996814	0.473	0.00017046	0.0996308	0.542	0.00993931	0.00259054	0.01	1e-17	1.96781e-16	0.01	1e-17	1.15945e-16													24.45	24.06	34.84							x	0	108820	102660	117703	105337	75777.2	49107
High	P49916	DNA ligase 3 OS=Homo sapiens OX=9606 GN=LIG3 PE=1 SV=2	LIG3	3	3	1.104	0.957512	0.996814	0.844	0.497456	0.951197	0.968	0.660125	0.922651	0.822	0.393436	0.892139	0.01	1e-17	1.15945e-16				100	1e-17	1.03673e-16	100	1e-17	1.20532e-16				20.05	25.69	21.9	21.12						x	0	95625.1	75688.9	35166.9	92639.4	70045.7	70638.1
High	P11177	Pyruvate dehydrogenase E1 component subunit beta, mitochondrial OS=Homo sapiens OX=9606 GN=PDHB PE=1 SV=3	PDHB	3	3	1.189	0.697016	0.976431	1.356	0.0262142	0.557661	1.645	0.107396	0.196606	1.949	0.0387029	0.239479	0.01	1e-17	1.15945e-16	100	1e-17	9.40121e-17	0.711	0.365909	0.830724	100	1e-17	1.20532e-16	100	1e-17	1.35843e-16	9.41	8.87	8.57	6.75			27.42			x	0	292279	276887	242719	312096	300571	240536
High	Q8NBP0	Tetratricopeptide repeat protein 13 OS=Homo sapiens OX=9606 GN=TTC13 PE=2 SV=3	TTC13	3	3	1.226	0.660566	0.968184	1.071	0.566854	0.933136	1.302	0.525834	0.938527	1.15	0.842488	0.980506	0.5	0.273986	0.799213	0.01	1e-17	9.40121e-17	100	1e-17	1.03673e-16	2.25	0.199805	0.757032	0.01	1e-17	1.35843e-16	15.93	15.17	4.98	21.59	3.18			15.8		x	0	115087		103189	90153.9	98193	66157.1
High	Q16576	Histone-binding protein RBBP7 OS=Homo sapiens OX=9606 GN=RBBP7 PE=1 SV=1	RBBP7	9	3	1.616	0.10908	0.559339	0.494	2.998e-05	0.945212	0.957	0.592355	0.000512991	0.402	0.00347225	0.0345342	0.261	0.00789934	0.0691529	2.231	0.0422919	0.21241	0.595	0.115855	0.501552	1.329	0.883641	0.98552	1.966	0.452583	0.932157	50.28	41	27.88	78.94	67.36	0	0	0	3.42	x	0	142203	150161	98568.3	199133	226742
High	P49590	Histidine--tRNA ligase, mitochondrial OS=Homo sapiens OX=9606 GN=HARS2 PE=1 SV=1	HARS2	9	3	1.655	0.184017	0.719376	0.837	0.461643	0.796705	1.51	0.242965	0.902038	2.01	0.0444083	0.263405	0.01	1e-17	1.15945e-16	100	1e-17	9.40121e-17	1.115	0.950756	0.9937	100	1e-17	1.20532e-16	100	1e-17	1.35843e-16	14.1	24.73	11.56	6.19			0			x	0	81379.8	325252	81609.7	67501.1	89815.5
High	Q7L1W4	Volume-regulated anion channel subunit LRRC8D OS=Homo sapiens OX=9606 GN=LRRC8D PE=1 SV=1	LRRC8D	4	3				1.518	0.0235186	0.995207	1.094	0.961319	0.182626				0.741	0.913458	0.994546	1.618	0.272196	0.705531	2.21	0.0990866	0.461092	0.985	0.646755	0.950402	0.01	1e-17	1.35843e-16		16.27	1.27		0	0	0	0.25		x	0	30838.7
High	Q92599	Septin-8 OS=Homo sapiens OX=9606 GN=SEPTIN8 PE=1 SV=4	SEPTIN8	7	3				100	1e-17	2.3768e-16	100	1e-17	2.625e-16	100	1e-17	1.96781e-16				100	1e-17	9.40121e-17	0.765	0.373618	0.838048	100	1e-17	1.20532e-16	100	1e-17	1.35843e-16							113.48			x	0
High	P62917	60S ribosomal protein L8 OS=Homo sapiens OX=9606 GN=RPL8 PE=1 SV=2	RPL8	2	2	0.38	6.75345e-05	0.00121341	0.01	1e-17	2.3768e-16	0.01	1e-17	2.625e-16	0.01	1e-17	1.96781e-16	0.01	1e-17	1.15945e-16	100	1e-17	9.40121e-17	0.01	1e-17	1.03673e-16							18.21									x	0	32026.1	29229.4		22492.5	32270.1	78816.1
High	P43487	Ran-specific GTPase-activating protein OS=Homo sapiens OX=9606 GN=RANBP1 PE=1 SV=1	RANBP1	2	2	0.572	0.0156116	0.150727	1.24	0.192015	0.528975	0.671	0.099233	0.662255	0.01	1e-17	1.96781e-16	0.515	0.262321	0.784576	2.089	0.0329803	0.175156	0.01	1e-17	1.03673e-16	0.01	1e-17	1.20532e-16				22	12.93	19.98		22	0				x	0					53249.5	90576.2
High	Q9UMR2	ATP-dependent RNA helicase DDX19B OS=Homo sapiens OX=9606 GN=DDX19B PE=1 SV=1	DDX19B	2	2	0.674	0.0622946	0.402083	1.5	0.0175618	0.959354	1.208	0.731101	0.145144	0.01	1e-17	1.96781e-16	0.01	1e-17	1.15945e-16	100	1e-17	9.40121e-17	0.731	0.325825	0.804011	100	1e-17	1.20532e-16				29.97	33.88	6.87				50.36			x	0		25528.6	79123.7	52531.1		97558.5
High	P01859	Immunoglobulin heavy constant gamma 2 OS=Homo sapiens OX=9606 GN=IGHG2 PE=1 SV=2	IGHG2	7	2	0.825	0.253625	0.802908	1.108	0.481014	0.975138	0.992	0.815742	0.915438	0.754	0.310264	0.835825	0.01	1e-17	1.15945e-16	100	1e-17	9.40121e-17	0.725	0.249404	0.726808	100	1e-17	1.20532e-16	100	1e-17	1.35843e-16	18.31	26.72	30.1	26.47			88.27			x	0		42722.7		36278.9	45288.2
High	Q9UHD1	Cysteine and histidine-rich domain-containing protein 1 OS=Homo sapiens OX=9606 GN=CHORDC1 PE=1 SV=2	CHORDC1	2	2	0.996	0.679614	0.971649	1.014	0.781574	0.978526	1.056	0.868919	0.986709	0.715	0.197424	0.666068	0.4	0.110285	0.533039	1.077	0.820316	0.980604	1.362	0.652692	0.955189	1.467	0.727833	0.967597	1.916	0.486753	0.93428	35.4	45.95	21.99	23.65	25.59	3.52	0	3.52	3.52	x	0	76337.3	97011.5	49851.7	50883.4	80821.9	111150
High	Q9BXP5	Serrate RNA effector molecule homolog OS=Homo sapiens OX=9606 GN=SRRT PE=1 SV=1	SRRT	2	2	1.018	0.809909	0.9785	0.01	1e-17	2.3768e-16	0.01	1e-17	2.625e-16	0.01	1e-17	1.96781e-16	0.01	1e-17	1.15945e-16	100	1e-17	9.40121e-17	0.01	1e-17	1.03673e-16				100	1e-17	1.35843e-16	34.11									x	0	112807	134111	33478	40319.6	191299	189133
High	Q86VI3	Ras GTPase-activating-like protein IQGAP3 OS=Homo sapiens OX=9606 GN=IQGAP3 PE=1 SV=2	IQGAP3	5	2	1.118	0.907992	0.993217	0.438	1.59233e-05	0.0634333	0.51	0.00564035	0.000281861	0.707	0.159147	0.59969	0.01	1e-17	1.15945e-16													13.17	10.15	17.56	17.65						x	0	144291	132878	118490	120145	118924	84919.1
High	Q16512	Serine/threonine-protein kinase N1 OS=Homo sapiens OX=9606 GN=PKN1 PE=1 SV=2	PKN1	2	2	1.161	0.771846	0.976431	1.158	0.304822	0.720774	1.529	0.189768	0.807498	1.193	0.737637	0.980048	0.01	1e-17	1.15945e-16	100	1e-17	9.40121e-17	1.419	0.530569	0.906505	100	1e-17	1.20532e-16	100	1e-17	1.35843e-16	29.06	20.11	6.97	11.23			0			x	0	89960.2	210691	146321	258614	238832	166424
High	Q9BYG3	MKI67 FHA domain-interacting nucleolar phosphoprotein OS=Homo sapiens OX=9606 GN=NIFK PE=1 SV=1	NIFK	2	2	1.216	0.67435	0.97018	0.697	0.0258451	0.933136	0.885	0.520388	0.194154	0.741	0.204429	0.67432	0.01	1e-17	1.15945e-16				100	1e-17	1.03673e-16	100	1e-17	1.20532e-16				9.39	13.05	15.98	12.61						x	0	272581	117773	119295	219593	124808	192697
High	Q04206	Transcription factor p65 OS=Homo sapiens OX=9606 GN=RELA PE=1 SV=2	RELA	2	2	1.351	0.417477	0.929854	0.513	0.000309025	0.622176	0.72	0.135716	0.00439291	0.706	0.182837	0.644078	0.01	1e-17	1.15945e-16				100	1e-17	1.03673e-16	100	1e-17	1.20532e-16	100	1e-17	1.35843e-16	19.8	18.16	18.41	27.8						x	0	139418	146161	127046	128258	115070
High	P42356	Phosphatidylinositol 4-kinase alpha OS=Homo sapiens OX=9606 GN=PI4KA PE=1 SV=4	PI4KA	2	2	1.372	0.45227	0.935774	0.776	0.255614	0.999829	1.099	0.999829	0.74439	1.399	0.397201	0.896041	0.681	0.733509	0.964713	1.571	0.278608	0.71079	0.764	0.376527	0.841138	1.201	0.972898	0.997617	0.01	1e-17	1.35843e-16	12.64	30.69	24.83	11.61	4.3	7.4	7.4	0		x	0		83714.7	91517.7	117849		64960.6
High	P24941	Cyclin-dependent kinase 2 OS=Homo sapiens OX=9606 GN=CDK2 PE=1 SV=2	CDK2	3	2	1.413	0.371037	0.895261	0.85	0.511703	0.754813	1.572	0.212264	0.93062	1.544	0.243564	0.742456	0.01	1e-17	1.15945e-16													45.09	11.06	16.83	13.86						x	0		138368			64732.1
High	Q9H6R4	Nucleolar protein 6 OS=Homo sapiens OX=9606 GN=NOL6 PE=1 SV=2	NOL6	2	2	1.622	0.110843	0.562751	1.201	0.188823	0.50066	1.698	0.0904466	0.659576	1.258	0.644376	0.977917	0.01	1e-17	1.15945e-16	100	1e-17	9.40121e-17	0.01	1e-17	1.03673e-16				100	1e-17	1.35843e-16	40.95	41.98	39.6	29						x	0	164113	155426	239430	252259	127728	77908.3
High	Q96QU8	Exportin-6 OS=Homo sapiens OX=9606 GN=XPO6 PE=1 SV=1	XPO6	2	2	1.668	0.190284	0.733021	1.003	0.801911	0.493437	1.82	0.0878577	0.988136	1.258	0.586113	0.96962	0.01	1e-17	1.15945e-16				100	1e-17	1.03673e-16	100	1e-17	1.20532e-16				30.66	12.12	30.51	29.03						x	0	66140.5	28477.1	38638.5	74705.8		18792.8
High	Q6L8Q7	2',5'-phosphodiesterase 12 OS=Homo sapiens OX=9606 GN=PDE12 PE=1 SV=2	PDE12	2	2	2.046	0.0271373	0.229595	0.784	0.18835	0.967485	1.177	0.764825	0.6594				0.01	1e-17	1.15945e-16				100	1e-17	1.03673e-16	100	1e-17	1.20532e-16	100	1e-17	1.35843e-16	16.59	25.55	33.32							x	0	127120	120472	125384	142144	139023
High	Q5XKE5	Keratin, type II cytoskeletal 79 OS=Homo sapiens OX=9606 GN=KRT79 PE=1 SV=2	KRT79	11	2	4.455	2.73597e-08	5.79197e-07	0.969	0.924192	4.54041e-06	4.458	2.15647e-07	0.999746	1.671	0.156809	0.59468	1.111	0.392007	0.88486	5.373	9.8389e-09	8.83985e-08	0.01	1e-17	1.03673e-16	0.01	1e-17	1.20532e-16	1.862	0.504655	0.935475	62.88	95.05	105.5	47.12	56.91	93.22			129.24	x	0	307606	43809.2	156356	278740
High	Q5T160	Probable arginine--tRNA ligase, mitochondrial OS=Homo sapiens OX=9606 GN=RARS2 PE=1 SV=1	RARS2	2	2	100	1e-17	2.57821e-16	0.602	0.0294262	2.3768e-16	100	1e-17	0.213967	100	1e-17	1.96781e-16																	21.23								x	0	51914.6	55508.4	51368.6	63424.4	43731.4
High	Q9H1Y0	Autophagy protein 5 OS=Homo sapiens OX=9606 GN=ATG5 PE=1 SV=2	ATG5	2	2				100	1e-17	2.3768e-16	100	1e-17	2.625e-16	100	1e-17	1.96781e-16	100	1e-17	1.15945e-16	0.01	1e-17	9.40121e-17	100	1e-17	1.03673e-16	1.652	0.483698	0.912635	0.01	1e-17	1.35843e-16								6.59		x	0
High	P32320	Cytidine deaminase OS=Homo sapiens OX=9606 GN=CDA PE=1 SV=2	CDA	1	1	0.01	1e-17	2.57821e-16			2.3768e-16	0.01	1e-17		0.935	0.604185	0.972699	1.23	0.400838	0.887194	0.01	1e-17	9.40121e-17				0.01	1e-17	1.20532e-16	0.706	0.284871	0.892966				10.85	11.26				23.86	x	0						131143
Medium	Q5QJE6	Deoxynucleotidyltransferase terminal-interacting protein 2 OS=Homo sapiens OX=9606 GN=DNTTIP2 PE=1 SV=2	DNTTIP2	1	1	0.01	1e-17	2.57821e-16			2.3768e-16	0.01	1e-17		0.981	0.740669	0.980048	0.93	0.739909	0.965195	0.01	1e-17	9.40121e-17	100	1e-17	1.03673e-16	0.913	0.555667	0.933493	1.246	0.953749	0.994073				81.76	87.75			62.28	67.93	x	0						132958
High	A0A1B0GUS4	Ubiquitin-conjugating enzyme E2 L5 OS=Homo sapiens OX=9606 GN=UBE2L5 PE=2 SV=1	UBE2L5	4	1	0.468	0.00074716	0.011159	1.405	0.0208063	0.331288	0.655	0.0482906	0.166628	0.991	0.751589	0.980048	0.512	0.192212	0.698709	0.01	1e-17	9.40121e-17	100	1e-17	1.03673e-16	2.11	0.173187	0.728053	1.353	0.76974	0.975765	5.51	9.19	11.78	5.51	17.16			17.16	35.23	x	0					192752	396470
High	O75475	PC4 and SFRS1-interacting protein OS=Homo sapiens OX=9606 GN=PSIP1 PE=1 SV=1	PSIP1	2	1	0.524	0.00234984	0.0309843	0.973	0.999147	0.00503805	0.438	0.000315766	0.999746	0.01	1e-17	1.96781e-16	0.702	0.561886	0.922055	0.559	0.0281528	0.15408	0.01	1e-17	1.03673e-16	0.01	1e-17	1.20532e-16	0.653	0.228464	0.862399	50.77	51.74	31.81		6.82	4.4			4.4	x	0	97234				212306	319131
High	P78368	Casein kinase I isoform gamma-2 OS=Homo sapiens OX=9606 GN=CSNK1G2 PE=1 SV=1	CSNK1G2	5	1	0.729	0.1245	0.602274	0.667	0.0788803	0.123949	0.538	0.0127685	0.400469	1.401	0.386178	0.891105	0.01	1e-17	1.15945e-16	100	1e-17	9.40121e-17	0.01	1e-17	1.03673e-16				100	1e-17	1.35843e-16	13.92	56.01	82.18	21.51						x	0	66904.4	61217.6	122499	64491.9	65040.2
High	P20290	Transcription factor BTF3 OS=Homo sapiens OX=9606 GN=BTF3 PE=1 SV=1	BTF3	1	1	0.766	0.17613	0.706202	0.01	1e-17	2.3768e-16	0.01	1e-17	2.625e-16	0.01	1e-17	1.96781e-16	0.01	1e-17	1.15945e-16	100	1e-17	9.40121e-17	0.01	1e-17	1.03673e-16							7.31									x	0	122843					168220
Medium	Q9Y5Q8	General transcription factor 3C polypeptide 5 OS=Homo sapiens OX=9606 GN=GTF3C5 PE=1 SV=2	GTF3C5	1	1	0.807	0.258002	0.807239	0.921	0.702958	0.607092	0.72	0.126055	0.980964	1.419	0.336217	0.854995	0.653	0.55144	0.920577	0.828	0.342443	0.771406	1.785	0.174688	0.620141	1.478	0.614023	0.949059	0.68	0.256386	0.876651	34.18	17.13	24.02	42.83	25.85	0.17	1.08	1.09	6.07	x	0	96425.3	122045	130820	120559	95626.1	90118.1
Medium	P49750	YLP motif-containing protein 1 OS=Homo sapiens OX=9606 GN=YLPM1 PE=1 SV=4	YLPM1	1	1	0.838	0.296579	0.840651	1.178	0.226855	0.951197	0.955	0.66175	0.710074	0.711	0.128483	0.530715	0.01	1e-17	1.15945e-16													16.27	25.46	24.74	20.02						x	0	166037	169040	186672	154618	207965	222569
High	Q96GC9	Vacuole membrane protein 1 OS=Homo sapiens OX=9606 GN=VMP1 PE=1 SV=1	VMP1	1	1	0.844	0.264856	0.811382	2.096	1.0321e-07	0.365217	1.769	0.0559983	2.12871e-06	1.852	0.0361043	0.232498	0.824	0.83366	0.984496	1.251	0.581145	0.921311	1.76	0.196196	0.658107	1.823	0.28964	0.84851	1.072	0.785644	0.97799	28.63	29.27	25.39	16.07	16.41	25.87	18.09	41.6	26.81	x	0	165025	215005		263628	271666	223086
High	P04156	Major prion protein OS=Homo sapiens OX=9606 GN=PRNP PE=1 SV=1	PRNP	1	1	0.89	0.386524	0.905109	0.977	0.938712	0.908926	0.87	0.391321	0.999746	0.61	0.0575913	0.320943	0.856	0.93247	0.994546	1.222	0.642957	0.946185	0.763	0.382741	0.843073	0.936	0.621358	0.949424	1.472	0.80344	0.983003	18.51	0	18.51	18.51	18.51	8.05	8.02	5.54	8.24	x	0		95056.9				114068
High	Q9H0R3	Transmembrane protein 222 OS=Homo sapiens OX=9606 GN=TMEM222 PE=1 SV=2	TMEM222	1	1	0.91	0.520288	0.956435	1.091	0.498012	0.995713	1.07	0.975176	0.922651	1.802	0.0758946	0.386572	0.963	0.772889	0.972289	0.843	0.432742	0.838034	1.158	0.777247	0.983114	0.834	0.539868	0.929313	0.959	0.652196	0.952333	32.04	27.35	17.39	23.72	23.16	37.73	29.89	21.2	24.67	x	0			105503		194164
High	Q8IY81	pre-rRNA 2'-O-ribose RNA methyltransferase FTSJ3 OS=Homo sapiens OX=9606 GN=FTSJ3 PE=1 SV=2	FTSJ3	1	1	0.914	0.54684	0.960922	1.086	0.515543	0.976357	0.981	0.831312	0.931378	1.197	0.727448	0.980048	0.476	0.197391	0.703787	1.448	0.27704	0.71019	1.208	0.726936	0.973637	1.655	0.449407	0.908826	1.65	0.602619	0.942998	19.41	20.5	22.12	34.67	19.61	16.75	21.66	27.62	25.96	x	0	185266	154018	170634	142432	153805
High	Q96BY6	Dedicator of cytokinesis protein 10 OS=Homo sapiens OX=9606 GN=DOCK10 PE=1 SV=3	DOCK10	3	1	0.947	0.615694	0.964358	0.958	0.930359	0.925452	0.906	0.464924	0.999746	1.027	0.828585	0.980048	0.01	1e-17	1.15945e-16													11.54	11.03	9.87	9.95						x	0	114115		133669	134689
High	O75153	Clustered mitochondria protein homolog OS=Homo sapiens OX=9606 GN=CLUH PE=1 SV=2	CLUH	1	1	0.955	0.580262	0.964358	0.926	0.726677	0.926153	0.873	0.482139	0.981782	0.861	0.400881	0.900974	0.01	1e-17	1.15945e-16													24.1	31.93	15.71	13.92						x	0	298977	234588	182461	210941	151062	259073
High	Q9Y385	Ubiquitin-conjugating enzyme E2 J1 OS=Homo sapiens OX=9606 GN=UBE2J1 PE=1 SV=2	UBE2J1	1	1	0.966	0.525119	0.959013	1.638	0.00502573	0.723428	1.582	0.19282	0.0511429	1.404	0.394944	0.893765	0.01	1e-17	1.15945e-16													9.04	16.45	15.1	13.82						x	0		50441.4		56981.3
High	Q658Y4	Protein FAM91A1 OS=Homo sapiens OX=9606 GN=FAM91A1 PE=1 SV=3	FAM91A1	1	1	0.978	0.722191	0.976431	1.166	0.274565	0.949827	1.213	0.609139	0.771518	0.895	0.460454	0.935807	0.61	0.457907	0.908787	1.196	0.695882	0.957565	1.266	0.624057	0.948349	1.522	0.583928	0.936919	0.943	0.587076	0.942581	14.45	13	13.83	3.84	3.84	16.73	13.01	9.53	11.17	x	0	144099	147938	140686	164838	181900	151224
High	Q9HAU5	Regulator of nonsense transcripts 2 OS=Homo sapiens OX=9606 GN=UPF2 PE=1 SV=1	UPF2	1	1	0.983	0.714135	0.976431	1.071	0.572754	0.993332	1.038	0.952676	0.939973	0.01	1e-17	1.96781e-16	0.01	1e-17	1.15945e-16				100	1e-17	1.03673e-16	100	1e-17	1.20532e-16				22.87	17.81	14.72							x	0	107491	150643	129231	126405	158163	126794
High	P52848	Bifunctional heparan sulfate N-deacetylase/N-sulfotransferase 1 OS=Homo sapiens OX=9606 GN=NDST1 PE=1 SV=1	NDST1	2	1	0.99	0.640161	0.967778	0.975	0.942678	0.962988	1.001	0.741304	0.999746	1.352	0.459062	0.93571	0.521	0.338629	0.854818	1.397	0.547254	0.911048	0.01	1e-17	1.03673e-16	0.01	1e-17	1.20532e-16	1.396	0.953486	0.994073	21.62	20.45	17.47	18.41	15.05	21.96			8.18	x	0	79776.3	85406.2	62745.3	75351.4	53130.5	69100.2
Medium	Q86U38	Nucleolar protein 9 OS=Homo sapiens OX=9606 GN=NOP9 PE=1 SV=1	NOP9	1	1	0.994	0.761067	0.976431	0.836	0.338849	0.887056	0.817	0.338518	0.834034	0.984	0.713701	0.980048	0.365	0.056856	0.346259	0.01	1e-17	9.40121e-17				0.01	1e-17	1.20532e-16	2.193	0.327442	0.895992	26.28	19.47	23.34	17.98	16.4				8.85	x	0	168702	140144	143451	126235	107007
High	Q96D71	RalBP1-associated Eps domain-containing protein 1 OS=Homo sapiens OX=9606 GN=REPS1 PE=1 SV=3	REPS1	1	1	1.004	0.777095	0.976431	1.016	0.801277	0.976134	1.034	0.825223	0.988136	0.694	0.122568	0.517473	0.01	1e-17	1.15945e-16													12.62	23.74	22.06	24.07						x	0	132940	111758	122918	133138	147345	117004
High	Q8NCS4	Transmembrane protein 35B OS=Homo sapiens OX=9606 GN=TMEM35B PE=1 SV=1	TMEM35B	1	1	1.075	0.911581	0.993308	1.271	0.11934	0.945051	1.264	0.591044	0.509652	1.583	0.193088	0.657614	1.24	0.264811	0.78691	1.782			0.775			1.397			0.759	0.228486	0.862399	20.29	46.96	24.06	37.04	9.85	19.11	43.03	46.1	9.88	x	0		75851.9		119508		70262.9
High	Q13733	Sodium/potassium-transporting ATPase subunit alpha-4 OS=Homo sapiens OX=9606 GN=ATP1A4 PE=1 SV=3	ATP1A4	9	1	1.079	0.914402	0.993308	1.602	0.00372867	0.463534	1.728	0.0805228	0.0397839	0.715	0.220823	0.708736	1.729	0.0932651	0.479664	0.63	0.0592798	0.275046	0.986	0.824172	0.987465	0.568	0.145262	0.68433	1.014	0.681642	0.956326	64.61	55.2	0	0	0	42.22	46.17	60.07	35.01	x	0		125906	129986	48879.7	62041.9
High	O95819	Mitogen-activated protein kinase kinase kinase kinase 4 OS=Homo sapiens OX=9606 GN=MAP4K4 PE=1 SV=2	MAP4K4	7	1	1.08	0.818442	0.9797	0.923	0.859036	0.972891	0.997	0.793969	0.997541	1.703	0.147111	0.57675	0.75	0.93674	0.994546	0.836	0.334925	0.769717	0.01	1e-17	1.03673e-16	0.01	1e-17	1.20532e-16	0.91	0.412736	0.922697	35.69	33.33	19.87	11.2	11.24	0			0	x	0	78609.8				47031.5	52187
High	Q9Y6A4	Cilia- and flagella-associated protein 20 OS=Homo sapiens OX=9606 GN=CFAP20 PE=1 SV=1	CFAP20	1	1	1.109	0.915699	0.993308	1.139	0.333609	0.924876	1.305	0.44675	0.827307	1.762	0.0923168	0.435466	0.471	0.193755	0.698945	2.117	0.0152924	0.0921301	0.656	0.224077	0.700439	1.461	0.682612	0.960659	1.885	0.497896	0.93428	30.85	45.31	34.68	18.19	27.18	51.07	57.33	15.53	15.56	x	0	129574				176828	97251.6
High	O95684	FGFR1 oncogene partner OS=Homo sapiens OX=9606 GN=FGFR1OP PE=1 SV=1	CEP43	1	1	1.111	0.958949	0.996814	1.1	0.496893	0.967223	1.183	0.762913	0.922651	1.259	0.597349	0.970691	0.01	1e-17	1.15945e-16													12.96	8.95	18.35	18.48						x	0					28872.2	25989.7
High	Q8N370	Large neutral amino acids transporter small subunit 4 OS=Homo sapiens OX=9606 GN=SLC43A2 PE=1 SV=1	SLC43A2	1	1	1.129	0.947401	0.996814	1.026	0.720123	0.965495	1.168	0.753343	0.981782	2.037	0.039445	0.242759	0.01	1e-17	1.15945e-16										100	1e-17	1.35843e-16	31.74	11.84	31.83	24.34						x	0	56034.9		62008.3	49972.1	56272	49715.2
High	Q8TCG1	Protein CIP2A OS=Homo sapiens OX=9606 GN=CIP2A PE=1 SV=2	CIP2A	1	1	1.149	0.992219	0.999147	0.875	0.616259	0.978526	1.035	0.87072	0.954822	1.378	0.437129	0.924864	0.01	1e-17	1.15945e-16													24.73	25.86	12.11	21.06						x	0	78494.5	65004	73475.7	101756	51242	58607.3
High	Q9UBP6	tRNA (guanine-N(7)-)-methyltransferase OS=Homo sapiens OX=9606 GN=METTL1 PE=1 SV=1	METTL1	1	1	1.168	0.736545	0.976431	0.862	0.418834	0.998234	1.061	0.984878	0.874388	0.984	0.694877	0.980048	0.578	0.391483	0.88486	0.67	0.0999736	0.401516	0.01	1e-17	1.03673e-16	0.01	1e-17	1.20532e-16	0.979	0.600949	0.942998	14.27	16.93	15.67	17.32	15.67	28.97			11.66	x	0	180529	171205	160188	171251	171370	125986
High	Q96RD7	Pannexin-1 OS=Homo sapiens OX=9606 GN=PANX1 PE=1 SV=4	PANX1	1	1	1.197	0.746946	0.976431	0.972	0.966645	0.982433	1.138	0.879638	0.999746	1.415	0.365566	0.877598	0.01	1e-17	1.15945e-16	100	1e-17	9.40121e-17	1.881	0.21066	0.68118	100	1e-17	1.20532e-16	100	1e-17	1.35843e-16	24.65	21.2	24.37	29.33			15.19			x	0	129253	110183		117243	93012.3	75429.7
Medium	Q86V86	Serine/threonine-protein kinase pim-3 OS=Homo sapiens OX=9606 GN=PIM3 PE=1 SV=3	PIM3	1	1	1.218	0.630306	0.9664	0.758	0.118662	0.913271	0.879	0.396111	0.509652	1.177	0.778233	0.980048	0.01	1e-17	1.15945e-16	100	1e-17	9.40121e-17	1.45	0.540628	0.910878	100	1e-17	1.20532e-16	100	1e-17	1.35843e-16	34.43	15.97	31.88	28.36			2.22			x	0	195229	115771	127716	140962	112581	124737
High	Q9UNP4	Lactosylceramide alpha-2,3-sialyltransferase OS=Homo sapiens OX=9606 GN=ST3GAL5 PE=1 SV=4	ST3GAL5	1	1	1.22	0.813211	0.979376	0.872	0.604166	0.978526	1.035	0.87072	0.947799	1.378	0.437129	0.924864	0.01	1e-17	1.15945e-16													41.94	39.46	12.11	21.06						x	0			73475.7	101756	51242	58607.3
Medium	Q99717	Mothers against decapentaplegic homolog 5 OS=Homo sapiens OX=9606 GN=SMAD5 PE=1 SV=1	SMAD5	1	1	1.226	0.612415	0.964358	1.203	0.203367	0.64675	1.606	0.150004	0.676435	1.869	0.0509735	0.291276	0.01	1e-17	1.15945e-16	100	1e-17	9.40121e-17	1.463	0.346972	0.820189	100	1e-17	1.20532e-16				61.92	15.03	62.62	52.7			94.51			x	0	284371	269535	306956	330702	272211	156298
High	Q9BPX5	Actin-related protein 2/3 complex subunit 5-like protein OS=Homo sapiens OX=9606 GN=ARPC5L PE=1 SV=1	ARPC5L	2	1	1.256	0.546336	0.960922	1.274	0.0902839	0.628849	1.6	0.139653	0.437399	1.057	0.917834	0.995344	0.01	1e-17	1.15945e-16	100	1e-17	9.40121e-17	0.01	1e-17	1.03673e-16							18.74	11.38	10.65	15.07						x	0	114614	167384	150158		175706
High	Q7LBC6	Lysine-specific demethylase 3B OS=Homo sapiens OX=9606 GN=KDM3B PE=1 SV=2	KDM3B	1	1	1.333	0.45903	0.93778	0.51	0.000770653	0.498835	0.659	0.0896229	0.0099453	1.547	0.231152	0.725415	0.01	1e-17	1.15945e-16	100	1e-17	9.40121e-17	0.01	1e-17	1.03673e-16				100	1e-17	1.35843e-16	18.51	11.18	16.86	17.6						x	0		79935.5	109819	102115
High	Q8NB16	Mixed lineage kinase domain-like protein OS=Homo sapiens OX=9606 GN=MLKL PE=1 SV=1	MLKL	1	1	1.335	0.532414	0.959935	0.948	0.941127	0.937426	1.304	0.549937	0.999746	1.053	0.961006	0.999812	0.01	1e-17	1.15945e-16													14.76	12.01	11.2	18.94						x	0	85665.3	67156.2		79132.7	88486.8	69325.1
High	Q9Y241	HIG1 domain family member 1A, mitochondrial OS=Homo sapiens OX=9606 GN=HIGD1A PE=1 SV=1	HIGD1A	1	1	1.376	0.48797	0.94482	0.74	0.168428	0.975138	1.005	0.815712	0.626519	1.284	0.58099	0.96962	0.01	1e-17	1.15945e-16	100	1e-17	9.40121e-17	1.283	0.700461	0.9714	100	1e-17	1.20532e-16				9.77	14.2	6.75	14.78			24.33			x	0		55138.3	79233.6	84454.8
High	Q9Y6M5	Zinc transporter 1 OS=Homo sapiens OX=9606 GN=SLC30A1 PE=1 SV=3	SLC30A1	1	1	1.402	0.30945	0.849367	1.593	0.00146458	0.916981	1.344	0.410163	0.0176207	1.553	0.180841	0.641245	1.2	0.5129	0.91376	1.157	0.642256	0.946185	1.241	0.607337	0.944832	1.465	0.545653	0.932818	1.079	0.816631	0.983034	48.75	26.85	18.99	17.94	33.88	24.52	17.79	21.39	26.95	x	0						298499
High	Q9UM21	Alpha-1,3-mannosyl-glycoprotein 4-beta-N-acetylglucosaminyltransferase A OS=Homo sapiens OX=9606 GN=MGAT4A PE=1 SV=1	MGAT4A	1	1	1.491	0.246409	0.796306	0.693	0.0382538	0.998234	1.098	0.989569	0.251397	1.604	0.193013	0.657614	0.01	1e-17	1.15945e-16	100	1e-17	9.40121e-17	1.362	0.622828	0.948349	100	1e-17	1.20532e-16	100	1e-17	1.35843e-16	27.7	22.45	15.5	15.82			10.92			x	0	153039	123172	84725.4	153816	125082	71373.3
High	O00139	Kinesin-like protein KIF2A OS=Homo sapiens OX=9606 GN=KIF2A PE=1 SV=3	KIF2A	1	1	1.568	0.218362	0.762286	0.761	0.218325	0.949827	1.26	0.616893	0.70046	0.921	0.699357	0.980048	0.01	1e-17	1.15945e-16	100	1e-17	9.40121e-17	0.01	1e-17	1.03673e-16				100	1e-17	1.35843e-16	21.32	28.17	19.53	0						x	0	112167	81694.8	68013.5	93088.8		55601.4
High	Q5T6V5	Queuosine salvage protein OS=Homo sapiens OX=9606 GN=C9orf64 PE=1 SV=1	C9orf64	1	1	1.611	0.198119	0.744561	1.481	0.0136635	0.028503	2.478	0.00214499	0.120239	1.777	0.122089	0.516401	0.01	1e-17	1.15945e-16	100	1e-17	9.40121e-17	1.477	0.476561	0.898658	100	1e-17	1.20532e-16	100	1e-17	1.35843e-16	20.51	26.89	9.53	8.06			40			x	0	72539.1	71108.4	75967.1	104460	114153	51227
High	Q99459	Cell division cycle 5-like protein OS=Homo sapiens OX=9606 GN=CDC5L PE=1 SV=2	CDC5L	1	1	1.694	0.100868	0.536649	0.569	0.00197919	0.951197	0.947	0.649246	0.0230098	0.01	1e-17	1.96781e-16	0.4	0.112506	0.53832	1.321	0.661487	0.952011	0.01	1e-17	1.03673e-16	0.01	1e-17	1.20532e-16	1.465	0.878148	0.989029	19.9	17.43	22.67		8.47	0			1.76	x	0	136058	99777.7	138826	146437	127575	81763.1
High	P82663	28S ribosomal protein S25, mitochondrial OS=Homo sapiens OX=9606 GN=MRPS25 PE=1 SV=1	MRPS25	1	1	1.952	0.0297965	0.244247	0.868	0.472852	0.876134	1.424	0.318527	0.910974	1.209	0.696429	0.980048	0.897	0.786493	0.976354	1.154	0.928871	0.993343	0.921	0.672056	0.963908	1.063	0.794026	0.975567	2.524	0.223447	0.860952	23.78	43.59	12.48	27.2	10.69	5.15	5.17	0.55	8.29	x	0	106572	147270	90161.7	150200	145936	75095.2
High	O43156	TELO2-interacting protein 1 homolog OS=Homo sapiens OX=9606 GN=TTI1 PE=1 SV=3	TTI1	1	1	2.114	0.0328549	0.260973	0.811	0.423323	0.712512	1.628	0.185814	0.877587	1.157	0.786404	0.980048	4.29	8.96519e-05	0.000964177	0.01	1e-17	9.40121e-17				0.01	1e-17	1.20532e-16	0.981	0.649781	0.952333	32.15	43.62	23.97	20.25	10.99				122.43	x	0		58944.2	71528.6	24755.5		25888.2
High	Q8WVM0	Dimethyladenosine transferase 1, mitochondrial OS=Homo sapiens OX=9606 GN=TFB1M PE=1 SV=1	TFB1M	1	1	2.322	0.00674195	0.0760524	0.721	0.0918339	0.646629	1.664	0.147388	0.440574	1.65	0.170582	0.621717	0.01	1e-17	1.15945e-16										100	1e-17	1.35843e-16	21.18	17.2	13.42	22.1						x	0	110001	125198	149748	103225	104616	45059.1
High	P42677	40S ribosomal protein S27 OS=Homo sapiens OX=9606 GN=RPS27 PE=1 SV=3	RPS27	3	1	3.489	1.52842e-07	3.1917e-06	0.386	1.01819e-09	0.924876	1.375	0.427638	2.29465e-08	0.01	1e-17	1.96781e-16	0.01	1e-17	1.15945e-16	100	1e-17	9.40121e-17	0.01	1e-17	1.03673e-16				100	1e-17	1.35843e-16	7.43	20.64	21.07							x	0	387240	406644	361261	432388	379558
Medium	Q643R3	Lysophospholipid acyltransferase LPCAT4 OS=Homo sapiens OX=9606 GN=LPCAT4 PE=1 SV=1	LPCAT4	1	1	100	1e-17	2.57821e-16	0.743	0.0988278	2.3768e-16	100	1e-17	0.460267	100	1e-17	1.96781e-16	100	1e-17	1.15945e-16	0.752	0.192605	0.593757	0.01	1e-17	1.03673e-16	0.01	1e-17	1.20532e-16	1.319	0.923183	0.991545		20.1				20.58			7.03	x	0	158222	149697	132782	108737	120401
High	Q9BQ15	SOSS complex subunit B1 OS=Homo sapiens OX=9606 GN=NABP2 PE=1 SV=1	NABP2	1	1	100	1e-17	2.57821e-16	0.838	0.545357	2.3768e-16	100	1e-17	0.931622	100	1e-17	1.96781e-16																	30.73								x	0	42101.3	28428.7	43017.6	44828.7
High	Q12857	Nuclear factor 1 A-type OS=Homo sapiens OX=9606 GN=NFIA PE=1 SV=2	NFIA	3	1	100	1e-17	2.57821e-16	0.907	0.657713	2.3768e-16	100	1e-17	0.961898	100	1e-17	1.96781e-16	100	1e-17	1.15945e-16	0.925	0.592264	0.92291	0.01	1e-17	1.03673e-16	0.01	1e-17	1.20532e-16	0.01	1e-17	1.35843e-16		22.14				19.69				x	0				129007	173721
High	Q6UW78	Ubiquinol-cytochrome-c reductase complex assembly factor 3 OS=Homo sapiens OX=9606 GN=UQCC3 PE=1 SV=2	UQCC3	1	1	100	1e-17	2.57821e-16	0.923	0.783546	2.3768e-16	100	1e-17	0.987506	100	1e-17	1.96781e-16	100	1e-17	1.15945e-16	0.01	1e-17	9.40121e-17	100	1e-17	1.03673e-16	2.852	0.070255	0.440991	0.01	1e-17	1.35843e-16		40.71						0		x	0	103186		96840.8	112932
High	P36915	Guanine nucleotide-binding protein-like 1 OS=Homo sapiens OX=9606 GN=GNL1 PE=1 SV=2	GNL1	1	1	100	1e-17	2.57821e-16	1.334	0.0506005	2.3768e-16	100	1e-17	0.303603	100	1e-17	1.96781e-16																	30.97								x	0	142435	133454		195753	103500
High	Q9GZP9	Derlin-2 OS=Homo sapiens OX=9606 GN=DERL2 PE=1 SV=1	DERL2	1	1				100	1e-17	2.3768e-16	100	1e-17	2.625e-16	100	1e-17	1.96781e-16	100	1e-17	1.15945e-16	0.01	1e-17	9.40121e-17				0.01	1e-17	1.20532e-16	0.01	1e-17	1.35843e-16										x	0
High	P16298	Serine/threonine-protein phosphatase 2B catalytic subunit beta isoform OS=Homo sapiens OX=9606 GN=PPP3CB PE=1 SV=2	PPP3CB	6	1				100	1e-17	2.3768e-16	100	1e-17	2.625e-16	100	1e-17	1.96781e-16							100	1e-17	1.03673e-16	100	1e-17	1.20532e-16													x	0
Medium	O60443	Gasdermin-E OS=Homo sapiens OX=9606 GN=GSDME PE=1 SV=2	GSDME	1	1				100	1e-17	2.3768e-16	100	1e-17	2.625e-16										100	1e-17	1.03673e-16	100	1e-17	1.20532e-16	100	1e-17	1.35843e-16										x	0
High	Q15149	Plectin OS=Homo sapiens OX=9606 GN=PLEC PE=1 SV=3	PLEC	235	228	1.086	0.717711	0.976431	1.086	0.627045	0.926153	1.193	0.483952	0.955485	0.971	0.763044	0.980048	0.635	0.418058	0.899901	1.039	0.867651	0.986838	0.99	0.998878	0.999642	1.047	0.926637	0.992151	1.053	0.808158	0.983034	28.26	26.21	35.99	40.94	50.49	41	47.47	70.91	50.14	x	x	5.65374e+06	5.89774e+06	5.51755e+06	5.8635e+06	5.93179e+06	5.10517e+06
High	Q9UPN3	Microtubule-actin cross-linking factor 1, isoforms 1/2/3/5 OS=Homo sapiens OX=9606 GN=MACF1 PE=1 SV=4	MACF1	194	187	0.989	0.903824	0.993217	1.133	0.420296	0.967485	1.108	0.764554	0.875065	1.216	0.550278	0.961445	1.035	0.753266	0.967313	1.028	0.9147	0.992538	0.885	0.74176	0.977194	0.912	0.703984	0.967597	0.786	0.636281	0.94632	22.26	19.77	24.49	23.04	32.15	27.58	30.96	41.4	38.37	x	x	983405	987567	918538	982187	1.02434e+06	933744
High	Q14204	Cytoplasmic dynein 1 heavy chain 1 OS=Homo sapiens OX=9606 GN=DYNC1H1 PE=1 SV=5	DYNC1H1	175	175	1.325	0.214161	0.762286	1.02	0.988483	0.650116	1.405	0.152608	0.999746	1.13	0.744181	0.980048	0.566	0.282664	0.809145	1.293	0.268968	0.701695	1.666	0.111209	0.491344	2.184	0.15176	0.691929	2.611	0.0184816	0.193456	28	25.71	25.69	31.84	38.71	27.11	32.61	37.68	44.23	x	x	1.75205e+06	1.8503e+06	1.69067e+06	1.92634e+06	1.72632e+06	1.48559e+06
High	Q13813	Spectrin alpha chain, non-erythrocytic 1 OS=Homo sapiens OX=9606 GN=SPTAN1 PE=1 SV=3	SPTAN1	138	138	0.891	0.606594	0.964358	1.013	0.972126	0.945051	0.902	0.586094	0.999746	0.978	0.786713	0.980048	0.758	0.686432	0.952323	0.888	0.597032	0.925701	0.823	0.573825	0.92467	0.763	0.453246	0.908826	0.675	0.428012	0.930836	23.77	19.49	22.91	25.45	26.56	30.7	28.6	34.35	25	x	x	4.2587e+06	4.36835e+06	4.11098e+06	4.35402e+06	4.32789e+06	5.37349e+06
High	P98160	Basement membrane-specific heparan sulfate proteoglycan core protein OS=Homo sapiens OX=9606 GN=HSPG2 PE=1 SV=4	HSPG2	137	137	0.96	0.852767	0.983501	1.055	0.788231	0.998315	1.018	0.997016	0.987979	1.147	0.69742	0.980048	1.207	0.504115	0.913006	1.013	0.958756	0.996266	0.757	0.413062	0.859124	0.756	0.442699	0.908826	0.808	0.707252	0.961914	25.06	22.32	25.67	23.48	39.02	33.2	30.11	42.11	37.6	x	x	2.16615e+06	2.27265e+06	2.07244e+06	2.20795e+06	2.27666e+06	2.48274e+06
High	P04275	von Willebrand factor OS=Homo sapiens OX=9606 GN=VWF PE=1 SV=4	VWF	128	128	0.887	0.597196	0.964358	1.121	0.454407	0.99123	1.018	0.934559	0.899106	1.046	0.988177	0.999812	18.884	2.6994e-12	3.12194e-11	0.684	0.0925218	0.378446	0.669	0.231828	0.70864	0.429	0.0518298	0.355898	0.602	0.289785	0.892966	34.44	27.18	29.7	35.93	55.63	33.23	56.78	67.94	36.81	x	x	735419	840831	755853	815766	733780	882617
High	O75369	Filamin-B OS=Homo sapiens OX=9606 GN=FLNB PE=1 SV=2	FLNB	134	121	0.828	0.400957	0.919691	1.038	0.879972	0.925452	0.865	0.464229	0.999746	0.834	0.351606	0.866058	1.243	0.462095	0.908787	0.86	0.501734	0.875467	0.912	0.802801	0.985757	0.778	0.479298	0.911814	0.66	0.397943	0.922697	25.37	26.75	30.1	33.66	32.49	32.85	34.3	37.53	27.18	x	x	7.79052e+06	8.12928e+06	7.35352e+06	8.07609e+06	8.46715e+06	9.71741e+06
High	P21333	Filamin-A OS=Homo sapiens OX=9606 GN=FLNA PE=1 SV=4	FLNA	130	118	0.821	0.382264	0.902107	1.069	0.709495	0.926153	0.872	0.486413	0.981782	0.797	0.264461	0.777252	0.951	0.905074	0.994546	0.911	0.678102	0.957565	0.967	0.945085	0.9937	0.872	0.63721	0.950015	0.744	0.571677	0.942557	31.58	24.33	30.74	36.78	35.09	41.17	37.12	41.92	33.39	x	x	7.83584e+06	8.29335e+06	7.23809e+06	7.99487e+06	8.41625e+06	1.03895e+07
High	P78527	DNA-dependent protein kinase catalytic subunit OS=Homo sapiens OX=9606 GN=PRKDC PE=1 SV=3	PRKDC	117	117	1.222	0.493101	0.948371	0.976	0.791872	0.949827	1.221	0.617213	0.987979	1.187	0.697067	0.980048	0.6	0.34709	0.860804	1.01	0.912362	0.991827	1.546	0.258813	0.739511	1.552	0.468482	0.908826	2.366	0.108905	0.679116	25.51	26.42	25.31	28.37	29.03	27.57	28.58	33.28	29.41	x	x	761665	795905	775947	812157	722559	569159
High	Q9NZM1	Myoferlin OS=Homo sapiens OX=9606 GN=MYOF PE=1 SV=1	MYOF	111	109	0.971	0.89306	0.992954	1.115	0.493467	0.969985	1.083	0.785917	0.922651	1.293	0.376577	0.88658	1.499	0.243743	0.766244	0.861	0.506444	0.880381	1.049	0.857082	0.991409	0.895	0.67665	0.957547	0.88	0.86026	0.987317	22.81	18.16	23.51	19.78	23.96	30.06	25.72	29.19	22.86	x	x	3.6601e+06	3.82696e+06	3.46776e+06	3.92283e+06	3.86846e+06	3.82152e+06
High	Q14315	Filamin-C OS=Homo sapiens OX=9606 GN=FLNC PE=1 SV=3	FLNC	118	104	0.776	0.261499	0.811382	1.147	0.367446	0.949827	0.91	0.61361	0.84584	0.901	0.540594	0.961413	1.001	0.813446	0.983058	0.875	0.552856	0.912012	1.016	0.934404	0.991409	0.868	0.630299	0.950015	0.856	0.809279	0.983034	35.92	25.72	33.19	33.9	38.05	43.89	36.17	48.46	34.19	x	x	3.42893e+06	3.32011e+06	2.80215e+06	3.38037e+06	3.27347e+06	4.42117e+06
High	Q01082	Spectrin beta chain, non-erythrocytic 1 OS=Homo sapiens OX=9606 GN=SPTBN1 PE=1 SV=2	SPTBN1	114	103	0.961	0.857288	0.983501	1.087	0.618507	0.988559	1.045	0.910991	0.955485	1.017	0.911777	0.9937	0.751	0.671012	0.950198	0.87	0.536185	0.903593	0.869	0.693063	0.969607	0.764	0.455658	0.908826	0.667	0.412476	0.922697	27.8	21.38	30.79	30.75	25.54	36.43	37.71	38.27	33.22	x	x	3.49242e+06	3.54601e+06	3.27061e+06	3.50114e+06	3.65695e+06	4.43765e+06
High	Q9Y490	Talin-1 OS=Homo sapiens OX=9606 GN=TLN1 PE=1 SV=3	TLN1	98	98	0.921	0.714719	0.976431	0.869	0.231954	0.796705	0.785	0.244053	0.717287	0.594	0.0197216	0.147174	0.783	0.74233	0.96543	1.23	0.361522	0.791656	0.826	0.581367	0.92979	1.094	0.9997	0.9997	0.67	0.417566	0.922697	29.34	30.95	36.02	58.52	49.11	48.43	39.9	45.11	50.42	x	x	2.00192e+06	1.99848e+06	1.87018e+06	2.01711e+06	1.76109e+06	2.18316e+06
High	P35579	Myosin-9 OS=Homo sapiens OX=9606 GN=MYH9 PE=1 SV=4	MYH9	120	97	0.829	0.404033	0.9209	1.11	0.515191	0.973482	0.962	0.797757	0.931378	0.809	0.290079	0.80901	1.32	0.382476	0.882795	1.141	0.563013	0.92028	0.955	0.913737	0.991409	1.09	0.993104	0.9997	1.277	0.489906	0.93428	59.64	34.87	49.08	39.26	40.19	39.75	45.06	37.62	31.41	x	x	9.5006e+06	1.01154e+07	9.29741e+06	1.00828e+07	1.04438e+07	1.38604e+07
High	P15924	Desmoplakin OS=Homo sapiens OX=9606 GN=DSP PE=1 SV=3	DSP	91	91	1.183	0.760377	0.976431	0.854	0.37392	0.978526	0.996	0.870562	0.849735	1.134	0.864826	0.983927	0.827	0.914446	0.994546	1.173	0.73342	0.96039	1.171	0.738735	0.977194	1.405	0.62769	0.950015	1.347	0.839175	0.983034	41.93	39.44	38.55	47.96	45.28	54.21	71.28	50.68	48.01	x	x	187511	235126	337492	230883	171575	135182
High	Q03001	Dystonin OS=Homo sapiens OX=9606 GN=DST PE=1 SV=4	DST	96	90	0.968	0.768762	0.976431	1.068	0.714871	0.989523	1.035	0.919326	0.981782	1.181	0.693069	0.980048	0.921	0.963878	0.995201	0.932	0.751672	0.961397	0.819	0.612208	0.945553	0.755	0.440795	0.908826	0.706	0.449899	0.932157	23.26	20	23.9	25.13	27.95	28.21	28.9	34.58	32.55	x	x	691899	736267	680119	761788	751158	693966
High	O15230	Laminin subunit alpha-5 OS=Homo sapiens OX=9606 GN=LAMA5 PE=1 SV=8	LAMA5	79	79	0.947	0.697774	0.976431	0.949	0.625371	0.933136	0.899	0.532654	0.955485	1.091	0.927087	0.997348	1.058	0.716367	0.960792	0.902	0.667647	0.95416	0.706	0.374501	0.838466	0.614	0.230394	0.791156	0.641	0.344367	0.906967	21.86	18.01	21.12	21.09	19.17	25.63	30.18	24.13	23.71	x	x	581939	645653	626439	616477	661087	711892
High	P46939	Utrophin OS=Homo sapiens OX=9606 GN=UTRN PE=1 SV=2	UTRN	78	77	1.026	0.894045	0.992954	1.038	0.894879	0.977434	1.021	0.851231	0.999746	0.869	0.395128	0.893765	0.936	0.933407	0.994546	0.848	0.414659	0.828797	1.108	0.824579	0.987465	1.009	0.866459	0.983951	0.849	0.558914	0.942557	25.51	26.66	32.01	47.11	31.23	44.31	34.86	48.53	40.52	x	x	404049	397401	399162	418487	441944	410945
High	Q9NY15	Stabilin-1 OS=Homo sapiens OX=9606 GN=STAB1 PE=1 SV=3	STAB1	74	74	1.035	0.913909	0.993308	1.015	0.98368	0.993332	1.054	0.952544	0.999746	1.094	0.884267	0.987191	1.537	0.221014	0.740953	1.034	0.885498	0.991375	0.73	0.353001	0.820189	0.77	0.465899	0.908826	0.826	0.765815	0.975516	26.73	17.3	28.38	25.71	31.33	28.16	30.44	44.8	38.43	x	x	960773	1.03655e+06	973754	962972	976176	1.00528e+06
High	Q09666	Neuroblast differentiation-associated protein AHNAK OS=Homo sapiens OX=9606 GN=AHNAK PE=1 SV=2	AHNAK	70	70	0.804	0.263565	0.811382	0.855	0.409262	0.782765	0.755	0.230944	0.868646	0.723	0.149138	0.580474	0.463	0.168493	0.671492	1.528	0.218753	0.633174	1.137	0.833701	0.98939	1.678	0.46535	0.908826	2.892	0.0928946	0.619755	33	33.12	46.52	43.83	88.29	64.46	50.38	69.56	82.46	x	x	141970	151749	123610	147632	144637	181832
High	P46940	Ras GTPase-activating-like protein IQGAP1 OS=Homo sapiens OX=9606 GN=IQGAP1 PE=1 SV=1	IQGAP1	72	69	0.957	0.841659	0.981121	1.147	0.369157	0.967485	1.09	0.764807	0.847107	0.989	0.823195	0.980048	0.668	0.488001	0.911605	1.696	0.0196847	0.114881	0.889	0.743673	0.977617	1.595	0.434614	0.908826	1.251	0.520086	0.938789	30.11	24.07	32.65	32.01	51.17	57.75	27.6	60.11	60.79	x	x	2.35502e+06	2.4694e+06	2.27973e+06	2.54154e+06	2.24238e+06	2.64806e+06
High	O75923	Dysferlin OS=Homo sapiens OX=9606 GN=DYSF PE=1 SV=1	DYSF	71	69	1.13	0.782016	0.976431	1.022	0.972511	0.969855	1.153	0.776257	0.999746	1.262	0.516087	0.954326	1.799	0.112936	0.539818	0.8	0.31308	0.753117	1.295	0.422275	0.864528	1.102	0.988469	0.9997	0.981	0.986745	0.996603	31.51	22.54	28.27	24.42	26.51	33.95	35.1	35.14	25.57	x	x	765578	631908	628320	657885	587951	539395
High	Q6P2Q9	Pre-mRNA-processing-splicing factor 8 OS=Homo sapiens OX=9606 GN=PRPF8 PE=1 SV=2	PRPF8	67	67	1.145	0.685234	0.973332	0.939	0.576347	0.990579	1.092	0.929497	0.941795	1.192	0.678972	0.980048	0.732	0.628445	0.941864	0.948	0.705423	0.959532	1.068	0.938318	0.992542	1.006	0.860606	0.982624	1.178	0.942052	0.994073	21.69	20.18	22.89	20.99	29.99	28.95	30.91	35.15	28.1	x	x	671390	662876	634980	773523	673920	595880
High	P02751	Fibronectin OS=Homo sapiens OX=9606 GN=FN1 PE=1 SV=5	FN1	66	66	0.759	0.220576	0.766535	1.064	0.739298	0.833355	0.8	0.279614	0.981782	0.986	0.810987	0.980048	0.8	0.78046	0.974076	1.058	0.80486	0.976575	0.755	0.407823	0.855826	0.829	0.563669	0.936166	0.741	0.564381	0.942557	23.01	19.83	24.81	22.36	35.49	35.27	23.09	43.33	42.48	x	x	2.099e+06	2.26685e+06	2.13998e+06	2.40825e+06	2.20976e+06	2.86203e+06
High	P42704	Leucine-rich PPR motif-containing protein, mitochondrial OS=Homo sapiens OX=9606 GN=LRPPRC PE=1 SV=3	LRPPRC	64	64	1.737	0.0227482	0.199967	0.75	0.0212447	0.925452	1.27	0.453228	0.169517	1.427	0.239653	0.736948	0.504	0.180047	0.689244	0.986	0.883906	0.990782	1.814	0.123322	0.519218	1.754	0.32804	0.869779	1.941	0.223533	0.860952	22.86	23.47	23.77	42.3	39.86	29.79	33.05	39.55	40.1	x	x	1.19311e+06	1.21546e+06	1.10226e+06	1.17064e+06	1.21531e+06	762248
High	P18206	Vinculin OS=Homo sapiens OX=9606 GN=VCL PE=1 SV=4	VCL	63	63	0.819	0.374208	0.897361	1.053	0.797088	0.924876	0.854	0.430399	0.988136	0.895	0.522521	0.959098	1.174	0.545962	0.919212	1.019	0.934814	0.993343	0.682	0.256178	0.736845	0.688	0.33494	0.871883	0.55	0.204502	0.846164	27.46	18.9	26.15	20.32	25.49	30.52	32.99	36.98	25.57	x	x	5.12305e+06	5.46565e+06	5.00774e+06	5.51161e+06	5.48238e+06	6.78007e+06
High	P11717	Cation-independent mannose-6-phosphate receptor OS=Homo sapiens OX=9606 GN=IGF2R PE=1 SV=3	IGF2R	63	63	0.963	0.720982	0.976431	1.012	0.97914	0.95688	0.967	0.720985	0.999746	1.166	0.73926	0.980048	1.294	0.407902	0.893232	0.944	0.803547	0.97653	0.876	0.74922	0.977617	0.802	0.517874	0.925635	0.762	0.557178	0.942557	19	14.59	20.67	19.69	23.77	22.87	24.91	27	26.94	x	x	594582	601669	569292	625125	622312	629381
High	Q00610	Clathrin heavy chain 1 OS=Homo sapiens OX=9606 GN=CLTC PE=1 SV=5	CLTC	77	61	1.515	0.0666639	0.419672	0.837	0.140531	0.901374	1.243	0.375932	0.567562	1.514	0.124765	0.521941	0.569	0.288492	0.812486	1.208	0.40429	0.820568	1.712	0.0938173	0.443621	2.234	0.138787	0.672711	1.958	0.0917397	0.617196	22.41	23.67	27.75	44.5	46.24	32.05	49.22	38.99	51.87	x	x	3.28254e+06	3.38246e+06	3.21002e+06	3.55147e+06	3.18783e+06	2.08218e+06
High	P04264	Keratin, type II cytoskeletal 1 OS=Homo sapiens OX=9606 GN=KRT1 PE=1 SV=6	KRT1	66	57	1.369	0.165426	0.687783	0.817	0.0973373	0.969855	1.086	0.776084	0.45645	1.19	0.589543	0.96962	0.954	0.899871	0.994219	1.236	0.350582	0.780984	1.452	0.241315	0.719338	1.828	0.287373	0.846248	1.436	0.335022	0.899126	64.46	62.31	53.17	53.26	56.08	64.24	73.42	74.91	62.06	x	x	2.36043e+07	2.09411e+07	3.92792e+07	1.34046e+07	1.91011e+07	1.61617e+07
High	Q15075	Early endosome antigen 1 OS=Homo sapiens OX=9606 GN=EEA1 PE=1 SV=2	EEA1	55	55	0.765	0.241233	0.794977	1.068	0.693671	0.901374	0.824	0.369583	0.97706	0.863	0.461927	0.936724	1.292	0.40973	0.895014	0.774	0.256768	0.687187	0.73	0.367511	0.832017	0.571	0.176695	0.733179	0.671	0.429672	0.930836	22.2	21.45	27.41	18.95	18.67	21.73	24.12	24.05	19.42	x	x	894279	860381	841799	715369	832196	1.13457e+06
High	Q9NYU2	UDP-glucose:glycoprotein glucosyltransferase 1 OS=Homo sapiens OX=9606 GN=UGGT1 PE=1 SV=3	UGGT1	59	55	1.093	0.726805	0.976431	1.133	0.418607	0.916981	1.269	0.40955	0.874388	1.438	0.229579	0.72196	1.198	0.515628	0.914938	1.14	0.565179	0.92028	1.013	0.943449	0.9937	1.161	0.903484	0.9876	0.913	0.900351	0.989546	25.18	21.5	34.51	29.15	32.45	39.28	28.78	45.57	46.3	x	x	1.03585e+06	1.04427e+06	1.01255e+06	1.18757e+06	1.09239e+06	864963
High	O75643	U5 small nuclear ribonucleoprotein 200 kDa helicase OS=Homo sapiens OX=9606 GN=SNRNP200 PE=1 SV=2	SNRNP200	53	53	1.107	0.867648	0.985704	0.954	0.624803	0.998234	1.068	0.987493	0.955485	0.938	0.581919	0.96962	0.639	0.425699	0.903492	1.109	0.77732	0.969902	0.966	0.877786	0.991409	1.061	0.948341	0.995417	1.263	0.833839	0.983034	29.1	19.81	30.19	28	32.36	35.91	26.49	40.01	41.9	x	x	533023	534119	475711	531380	546894	481195
High	P08670	Vimentin OS=Homo sapiens OX=9606 GN=VIM PE=1 SV=4	VIM	58	52	0.944	0.796748	0.976869	1.031	0.920398	0.998234	1.017	0.990455	0.999746	0.629	0.0363686	0.233871	1.245	0.460265	0.908787	0.674	0.080918	0.343331	1.096	0.754978	0.977617	0.731	0.40146	0.901021	0.986	0.928319	0.993055	49.48	51.86	60.51	53.2	52.53	71.25	43.31	71.05	48.97	x	x	4.63395e+07	3.74519e+07	3.61464e+07	4.21783e+07	4.33617e+07	6.32324e+07
High	P49327	Fatty acid synthase OS=Homo sapiens OX=9606 GN=FASN PE=1 SV=3	FASN	52	52	0.965	0.756636	0.976431	1.022	0.98027	0.998234	1.065	0.985518	0.999746	0.854	0.397593	0.896041	0.443	0.100946	0.500167	1.226	0.51164	0.882967	0.873	0.634179	0.950052	1.156	0.909867	0.988756	1.068	0.911482	0.991545	26.85	34.25	41.02	29.58	45.82	35.71	46.62	57.5	61.8	x	x	640341	664301	638566	769596	582420	651294
High	P02545	Prelamin-A/C OS=Homo sapiens OX=9606 GN=LMNA PE=1 SV=1	LMNA	53	52	0.99	0.961238	0.996814	1.004	0.914615	0.997104	1.025	0.981376	0.999746	0.975	0.77645	0.980048	1.22	0.489496	0.911605	0.849	0.467697	0.861429	1.028	0.906782	0.991409	0.884	0.657814	0.951552	1.135	0.676697	0.956326	45.74	25.13	47.88	36.59	37.66	46.21	27.83	50.73	40.96	x	x	1.77301e+07	1.77855e+07	1.67731e+07	1.73957e+07	1.91799e+07	1.9916e+07
High	P12270	Nucleoprotein TPR OS=Homo sapiens OX=9606 GN=TPR PE=1 SV=3	TPR	51	51	0.849	0.326484	0.863413	0.888	0.365926	0.682403	0.748	0.167086	0.844848	0.715	0.118143	0.506246	0.947	0.912163	0.994546	0.843	0.395771	0.817083	0.747	0.391582	0.848342	0.639	0.263822	0.825079	0.85	0.568111	0.942557	30.75	27.61	31.8	35.01	43.06	47.15	36.51	62.99	49.55	x	x	422657	368330	306066	331373	436601	504530
High	Q92896	Golgi apparatus protein 1 OS=Homo sapiens OX=9606 GN=GLG1 PE=1 SV=2	GLG1	50	50	0.878	0.561743	0.961543	0.998	0.880098	0.933136	0.885	0.52703	0.999746	0.962	0.734346	0.980048	1.052	0.724993	0.963425	0.964	0.870229	0.986838	0.792	0.497073	0.900883	0.766	0.458386	0.908826	0.754	0.591298	0.942982	19.25	19.68	22.82	22.02	26.68	24.87	23.83	29.61	22.22	x	x	1.44749e+06	1.47134e+06	1.37048e+06	1.45562e+06	1.51875e+06	1.81902e+06
High	Q86UP2	Kinectin OS=Homo sapiens OX=9606 GN=KTN1 PE=1 SV=1	KTN1	50	50	0.926	0.723929	0.976431	0.98	0.8097	0.945212	0.908	0.594883	0.991519	0.816	0.314173	0.838557	1.089	0.66604	0.949017	0.633	0.0580101	0.270413	0.889	0.73131	0.974663	0.596	0.207068	0.764817	0.847	0.765687	0.975516	26.93	24.64	26.71	23.88	34.81	41.02	29.06	49.94	38.2	x	x	943909	890797	816108	824050	1.14572e+06	1.03032e+06
High	Q14980	Nuclear mitotic apparatus protein 1 OS=Homo sapiens OX=9606 GN=NUMA1 PE=1 SV=2	NUMA1	49	49	0.799	0.236903	0.787687	0.993	0.980454	0.718198	0.777	0.188778	0.999746	0.712	0.111661	0.492273	1.029	0.764664	0.971549	0.683	0.093118	0.380551	0.702	0.355315	0.820189	0.46	0.0721655	0.447407	0.675	0.300577	0.893332	30.51	33.41	37.98	38.59	38.43	46.89	45.56	59.35	45.02	x	x	298664	254530	242691	259802	316092	1.00176e+06
High	P23467	Receptor-type tyrosine-protein phosphatase beta OS=Homo sapiens OX=9606 GN=PTPRB PE=1 SV=3	PTPRB	49	49	0.904	0.46087	0.93835	0.975	0.748874	0.933136	0.898	0.517148	0.981782	1.087	0.999503	0.999812	1.1	0.649442	0.944708	0.831	0.355641	0.785206	0.881	0.660736	0.957028	0.719	0.383429	0.900804	0.711	0.351296	0.911319	19.8	17.08	19.19	19.76	26.92	26.44	22.51	29.53	24.2	x	x	413127	446938	435707	445403	423770	484833
High	P53621	Coatomer subunit alpha OS=Homo sapiens OX=9606 GN=COPA PE=1 SV=2	COPA	49	49	1.536	0.0597078	0.391408	1.023	0.971286	0.34366	1.596	0.0512226	0.999746	1.313	0.347261	0.862623	0.728	0.619868	0.939621	1.028	0.921999	0.993009	1.787	0.0755648	0.381159	2.11	0.173237	0.728053	2.262	0.0820787	0.570377	31.92	20.39	33.5	46.35	29.76	40.93	41.7	41.22	33.95	x	x	1.44009e+06	1.41502e+06	1.22223e+06	1.6867e+06	1.37656e+06	1.0778e+06
High	P11047	Laminin subunit gamma-1 OS=Homo sapiens OX=9606 GN=LAMC1 PE=1 SV=3	LAMC1	48	48	0.849	0.407264	0.923598	1.018	0.998931	0.924876	0.861	0.432973	0.999746	1.083	0.945019	0.998576	1.365	0.341706	0.857994	0.837	0.448253	0.850548	0.786	0.52903	0.906505	0.658	0.29053	0.84851	0.644	0.385478	0.916425	17.29	14.74	16.27	14.69	23.1	20.65	20.34	24.08	21.58	x	x	670404	677987	645978	680109	675604	798180
High	P35527	Keratin, type I cytoskeletal 9 OS=Homo sapiens OX=9606 GN=KRT9 PE=1 SV=3	KRT9	49	48	1.199	0.423902	0.933799	0.851	0.177673	0.976134	0.969	0.82226	0.638094	0.902	0.544173	0.961445	0.786	0.748672	0.965982	1.037	0.874212	0.987618	1.651	0.117743	0.504797	1.713	0.352576	0.881221	1.419	0.349125	0.909095	72.93	66.85	48.17	41.41	46.5	66.29	71.75	66.1	54.04	x	x	1.02539e+07	1.35004e+07	3.08925e+07	5.31771e+06	1.19938e+07	9.28569e+06
High	Q63HN8	E3 ubiquitin-protein ligase RNF213 OS=Homo sapiens OX=9606 GN=RNF213 PE=1 SV=3	RNF213	48	48	1.199	0.681225	0.971847	1.128	0.384711	0.925452	1.29	0.475103	0.857694	1.164	0.850752	0.980894	0.919	0.855005	0.987517	1.148	0.78614	0.970941	2.591	0.0186253	0.126124	2.958	0.0391509	0.290682	4.513	0.00761425	0.0896612	27.16	28.5	29.22	27.64	37	29.57	36.37	52.57	69.44	x	x	151299	162463	125449	203702	182236	105971
High	Q14573	Inositol 1,4,5-trisphosphate receptor type 3 OS=Homo sapiens OX=9606 GN=ITPR3 PE=1 SV=2	ITPR3	55	47	1.469	0.230891	0.780033	1.079	0.601824	0.569217	1.646	0.110774	0.947465	1.308	0.506745	0.952778	0.588	0.408834	0.894421	1.041	0.831517	0.98213	2.111	0.0727704	0.36945	2.132	0.204127	0.761877	1.947	0.388083	0.916425	28.86	27.75	32.5	28.98	39.69	37.73	46.41	38.82	34.1	x	x	280473	299531	264170	309214	276202	176683
High	P07942	Laminin subunit beta-1 OS=Homo sapiens OX=9606 GN=LAMB1 PE=1 SV=2	LAMB1	46	46	0.883	0.579463	0.964358	0.962	0.672774	0.924243	0.851	0.421514	0.968594	1.066	0.931116	0.998019	1.195	0.519474	0.915783	0.864	0.516405	0.88689	0.805	0.529183	0.906505	0.696	0.347374	0.880087	0.666	0.408946	0.922697	16.03	15.45	18.12	18.81	21.7	19.54	22.05	21.91	18.65	x	x	1.06137e+06	1.17936e+06	1.14202e+06	1.21595e+06	1.22448e+06	1.38894e+06
High	P06756	Integrin alpha-V OS=Homo sapiens OX=9606 GN=ITGAV PE=1 SV=2	ITGAV	46	46	1.06	0.844248	0.982329	1.004	0.946224	0.993332	1.06	0.948389	0.999746	1.129	0.759053	0.980048	1.381	0.328345	0.852612	0.839	0.434965	0.83881	1.025	0.914824	0.991409	0.816	0.542719	0.931315	0.822	0.716246	0.964283	21.82	17.02	23.25	21.27	26.91	27.03	25.04	29.27	21.36	x	x	879184	895310	805826	980497	870810	939015
High	P55072	Transitional endoplasmic reticulum ATPase OS=Homo sapiens OX=9606 GN=VCP PE=1 SV=4	VCP	45	45	0.813	0.357114	0.885399	1.857	5.80184e-06	0.414502	1.537	0.0670639	0.000107649	1.005	0.874997	0.98481	0.95	0.907803	0.994546	0.587	0.0181506	0.106595	2.231	0.0129982	0.093563	1.35	0.663678	0.953828	0.738	0.557269	0.942557	32.96	36.51	27.47	23.82	34.78	29.51	27.94	34.83	31.8	x	x	1.95499e+06	2.04273e+06	1.94128e+06	2.07042e+06	2.05769e+06	2.2969e+06
High	Q16531	DNA damage-binding protein 1 OS=Homo sapiens OX=9606 GN=DDB1 PE=1 SV=1	DDB1	45	45	1.066	0.828327	0.9797	1.151	0.355612	0.933779	1.204	0.53903	0.835245	1.446	0.191637	0.655715	0.873	0.937397	0.994546	1.13	0.590517	0.922782	1.128	0.687759	0.969607	1.415	0.593809	0.939973	1.231	0.623869	0.942998	21.57	15.74	26.46	22.13	45.21	28.4	47.32	60.62	57.68	x	x	1.02125e+06	1.08775e+06	1.00026e+06	1.1255e+06	1.1307e+06	933429
High	P22314	Ubiquitin-like modifier-activating enzyme 1 OS=Homo sapiens OX=9606 GN=UBA1 PE=1 SV=3	UBA1	45	45	1.1	0.676834	0.97018	1.161	0.320499	0.890052	1.259	0.34701	0.816717	1.389	0.238344	0.736393	0.677	0.507249	0.913177	1.061	0.795723	0.974531	1.637	0.124125	0.52109	1.794	0.305479	0.858296	1.333	0.441715	0.932157	18.49	20.19	23.21	27	31.92	35.92	31.42	31.27	29.09	x	x	1.75846e+06	1.80982e+06	1.79286e+06	1.79524e+06	1.72638e+06	1.59691e+06
High	P02769	Serum albumin OS=Bos taurus OX=9913 GN=ALB PE=1 SV=4	ALB	49	44	1.079	0.737523	0.976431	0.794	0.0614752	0.933136	0.879	0.509237	0.344261	1.095	0.845899	0.980506	0.899	0.992086	0.999494	1.209	0.403687	0.819857	1.001	0.972401	0.996084	1.177	0.880948	0.98552	1.425	0.344347	0.906967	18.63	17.34	19.87	15.7	22.67	37.4	30.18	24.67	17.84	x	x	1.65227e+07	1.70889e+07	1.61889e+07	1.70306e+07	1.75918e+07	1.57757e+07
High	Q7Z6Z7	E3 ubiquitin-protein ligase HUWE1 OS=Homo sapiens OX=9606 GN=HUWE1 PE=1 SV=3	HUWE1	44	44	1.242	0.47487	0.943759	1.079	0.679734	0.901374	1.355	0.365868	0.97195	1.358	0.356855	0.870796	0.706	0.570628	0.925756	1.316	0.317672	0.758088	1.26	0.552069	0.914115	1.716	0.35082	0.881221	1.631	0.424619	0.926479	24.1	22.44	24.09	23.49	32.71	29.72	25.32	32.35	28.02	x	x	594969	584172	537624	663396	607514	502839
High	Q93009	Ubiquitin carboxyl-terminal hydrolase 7 OS=Homo sapiens OX=9606 GN=USP7 PE=1 SV=2	USP7	43	43	1.007	0.80384	0.978302	0.944	0.573836	0.951197	0.943	0.634911	0.940448	1.143	0.843479	0.980506	0.886	0.965931	0.995523	1.017	0.919493	0.993009	0.752	0.410404	0.857413	0.747	0.427256	0.908826	0.72	0.34038	0.903974	20.05	16.62	21.03	17.69	23.68	22.9	25.3	32.99	29.53	x	x	434722	452312	422934	483596	437461	441145
High	P58107	Epiplakin OS=Homo sapiens OX=9606 GN=EPPK1 PE=1 SV=3	EPPK1	48	42	0.946	0.500891	0.950512	1.424	0.0237569	0.887056	1.418	0.337732	0.183523	0.845	0.446405	0.928659	0.576	0.426365	0.903668	0.44	0.00170516	0.0128038	0.986	0.70986	0.971958	0.438	0.0373664	0.281303	1.335	0.941051	0.993981	32.94	29.67	28.48	33.8	40.66	116.16	11.84	117.31	39.34	x	x	94096	56634.7	97041.6	74012.6	94583.4	71199.5
High	P13667	Protein disulfide-isomerase A4 OS=Homo sapiens OX=9606 GN=PDIA4 PE=1 SV=2	PDIA4	43	42	0.981	0.930474	0.994013	1.009	0.94505	0.993332	1.005	0.948723	0.999746	1.104	0.818721	0.980048	1.323	0.379864	0.880864	1.048	0.836874	0.982905	0.806	0.532097	0.906862	0.839	0.581441	0.936919	0.739	0.560553	0.942557	20.46	17.93	21.78	19.63	24.57	27.75	24.11	23.46	21.07	x	x	7.41423e+06	7.95482e+06	7.47601e+06	8.1364e+06	8.16357e+06	7.97135e+06
High	P13639	Elongation factor 2 OS=Homo sapiens OX=9606 GN=EEF2 PE=1 SV=4	EEF2	43	42	1.034	0.883996	0.991463	0.899	0.349024	0.933136	0.883	0.521372	0.835245	0.771	0.209631	0.683068	0.468	0.130019	0.578799	1.218	0.385514	0.807426	1.303	0.400156	0.854345	1.637	0.403649	0.901021	1.093	0.742616	0.971909	34.77	30.14	46.23	46.28	57.05	44.98	42.8	67.31	58.35	x	x	4.31074e+06	4.39958e+06	4.00011e+06	4.56042e+06	4.74979e+06	4.46976e+06
High	O60437	Periplakin OS=Homo sapiens OX=9606 GN=PPL PE=1 SV=4	PPL	41	41	0.01	1e-17	2.57821e-16	100	1e-17				2.625e-16				1.139	0.357516	0.867041	9.391	2.43119e-11	2.24044e-10	0.064	2.28706e-14	2.36582e-13	0.756	0.311777	0.860014	0.819	0.295031	0.892966					40.56	16.32	33.17	12.86	18.73	x	x						2245.46
High	P78509	Reelin OS=Homo sapiens OX=9606 GN=RELN PE=1 SV=3	RELN	41	41	0.998	0.643515	0.967778	1.178	0.310035	0.933136	1.287	0.524142	0.810884	1.251	0.561751	0.964132	4.123	0.000577856	0.00597724	1.048	0.940795	0.994564	0.807	0.540963	0.910878	0.833	0.570838	0.936801	0.865	0.571184	0.942557	26.58	22.15	33.22	32.24	42	26.44	29.52	37.13	35.71	x	x	48844.1	42254.5	47897.8	19858.4	36076.3	41216.8
High	O43707	Alpha-actinin-4 OS=Homo sapiens OX=9606 GN=ACTN4 PE=1 SV=2	ACTN4	60	40	1.023	0.923683	0.993308	1.117	0.484656	0.950398	1.139	0.619995	0.917293	1.246	0.465131	0.937829	1.256	0.447591	0.904279	1.189	0.445357	0.847735	0.836	0.60665	0.944832	1.018	0.880444	0.98552	0.874	0.848779	0.983034	22.54	17.8	24.01	22.52	32.89	33.62	25.17	31.65	25.21	x	x	1.22017e+07	1.28998e+07	1.18139e+07	1.33585e+07	1.39512e+07	1.18779e+07
High	P35908	Keratin, type II cytoskeletal 2 epidermal OS=Homo sapiens OX=9606 GN=KRT2 PE=1 SV=2	KRT2	56	40	1.144	0.555037	0.961543	0.868	0.229836	0.973679	0.965	0.806748	0.71508	1.117	0.780745	0.980048	1.173	0.547057	0.919212	0.875	0.552061	0.912012	1.373	0.31641	0.796283	1.14	0.933192	0.993698	1.11	0.714886	0.964283	57.06	52.24	53.53	47.39	63.92	54.58	57.03	72.95	62.66	x	x	1.05244e+07	8.09745e+06	7.94584e+06	3.68919e+06	6.65727e+06	8.44524e+06
High	O75051	Plexin-A2 OS=Homo sapiens OX=9606 GN=PLXNA2 PE=1 SV=4	PLXNA2	46	40	1.216	0.560559	0.961543	1.004	0.956061	0.951197	1.218	0.660113	0.999746	1.411	0.338	0.856885	0.691	0.537837	0.919212	1.078	0.972601	0.999373	1.138	0.753225	0.977617	1.173	0.886675	0.98552	1.467	0.641623	0.94632	25.52	18.99	25.73	20.22	49.77	30.34	50.37	56.04	43.62	x	x	359101	392601	376548	408258	355745	285970
High	P01024	Complement C3 OS=Homo sapiens OX=9606 GN=C3 PE=1 SV=2	C3	40	40	1.334	0.572156	0.964358	1.204	0.290297	0.790103	1.557	0.234908	0.789326	1.634	0.174984	0.628588	2.619	0.00387627	0.0357564	1.436	0.508167	0.881125	0.653	0.13907	0.563645	0.389	0.0176629	0.153056	1.562	0.751615	0.973271	9.02	8.76	19.88	50.59	145.25	132.22	62.77	103.71	12.82	x	x			2334.68	1950.66		5075.28
High	O00468	Agrin OS=Homo sapiens OX=9606 GN=AGRN PE=1 SV=6	AGRN	39	39	0.85	0.289486	0.832606	1.085	0.519908	0.945051	0.938	0.590232	0.931622	1.092	0.986842	0.999812	1.481	0.25494	0.776631	0.934	0.675576	0.956804	0.841	0.609567	0.944846	0.777	0.477646	0.911814	0.874	0.583075	0.942557	22.59	17.84	22.55	22.45	30.55	24.33	26.35	33.15	24.06	x	x	195230	203688	182983	190026	186995	221464
High	P11021	Endoplasmic reticulum chaperone BiP OS=Homo sapiens OX=9606 GN=HSPA5 PE=1 SV=2	HSPA5	41	39	0.889	0.598971	0.964358	1.046	0.837763	0.951197	0.918	0.640301	0.994823	1.091	0.856373	0.981962	0.774	0.722633	0.963425	0.938	0.773531	0.969902	1.156	0.633938	0.950052	1.127	0.951226	0.995417	1.055	0.804916	0.983003	28.8	19.17	25.94	21.21	40.16	36.05	30.64	37.52	32.51	x	x	2.16836e+07	2.23031e+07	2.04702e+07	2.2703e+07	2.37729e+07	2.64267e+07
High	P53396	ATP-citrate synthase OS=Homo sapiens OX=9606 GN=ACLY PE=1 SV=3	ACLY	39	39	1.084	0.759087	0.976431	1.076	0.674576	0.951197	1.129	0.697798	0.969165	0.998	0.810697	0.980048	0.453	0.112203	0.537431	1.269	0.378986	0.804375	1.35	0.369073	0.834492	1.792	0.306573	0.859771	1.455	0.539054	0.942557	25.4	20.6	27.18	19.32	48.08	36.57	58.55	62.33	41.02	x	x	1.25642e+06	1.23414e+06	1.15904e+06	1.29193e+06	1.18558e+06	1.04848e+06
High	Q13200	26S proteasome non-ATPase regulatory subunit 2 OS=Homo sapiens OX=9606 GN=PSMD2 PE=1 SV=3	PSMD2	39	39	1.31	0.339423	0.871045	1.041	0.842001	0.895713	1.354	0.359095	0.996633	1.335	0.394407	0.893299	0.282	0.00746346	0.0660659	1.209	0.663274	0.952634	2.115	0.0622146	0.330542	2.864	0.0459362	0.326818	2.627	0.11478	0.694844	27.87	20.21	27.82	25.51	53.2	46.71	35.04	45.63	47.95	x	x	815864	855353	834825	889423	785741	645238
High	Q709C8	Vacuolar protein sorting-associated protein 13C OS=Homo sapiens OX=9606 GN=VPS13C PE=1 SV=1	VPS13C	38	38	0.991	0.767237	0.976431	1.237	0.132357	0.938066	1.226	0.552443	0.545	1.29	0.549195	0.961445	1.281	0.399974	0.88684	1.035	0.984822	0.999967	1.118	0.825874	0.987465	1.122	0.959656	0.995417	1.019	0.765328	0.975516	34.83	28.16	31.3	28.58	36.4	31.47	35.04	42.5	38.19	x	x	189599	194743	149835	183881	180004	149804
High	Q01970	1-phosphatidylinositol 4,5-bisphosphate phosphodiesterase beta-3 OS=Homo sapiens OX=9606 GN=PLCB3 PE=1 SV=2	PLCB3	38	38	1.069	0.958341	0.996814	1.117	0.481853	0.951197	1.211	0.645535	0.915705	1.279	0.53594	0.961413	0.663	0.477792	0.911605	1.701	0.0483895	0.237017	0.669	0.251875	0.730826	1.096	0.997974	0.9997	0.945	0.670407	0.956326	21.19	17.57	16.58	23.33	27.57	30.12	29.85	31.05	31.58	x	x	403254	426400	386324	441792	417035	381923
High	P14625	Endoplasmin OS=Homo sapiens OX=9606 GN=HSP90B1 PE=1 SV=1	HSP90B1	40	38	1.158	0.519456	0.956435	1.29	0.0738117	0.453664	1.514	0.0779227	0.384832	1.14	0.716666	0.980048	0.589	0.326411	0.85174	1.039	0.869429	0.986838	2.3	0.00996361	0.0734111	2.344	0.114113	0.601349	1.786	0.141086	0.760211	27.35	27.13	36.73	25.15	33.85	32.9	46.58	42.29	28.74	x	x	1.12717e+07	1.21456e+07	1.1229e+07	1.25241e+07	1.22226e+07	9.84498e+06
High	Q9NZ08	Endoplasmic reticulum aminopeptidase 1 OS=Homo sapiens OX=9606 GN=ERAP1 PE=1 SV=3	ERAP1	38	38	1.371	0.244261	0.79582	1.196	0.256155	0.559467	1.638	0.107983	0.744768	1.711	0.0618628	0.336866	0.914	0.978399	0.997107	1.115	0.795843	0.974531	1.459	0.329292	0.808663	1.639	0.401987	0.901021	1.803	0.313435	0.893332	23.5	22.58	30.57	24.46	27.31	29.54	25.32	31.14	30.61	x	x	592321	776225	591029	692369	780918	442889
High	P30101	Protein disulfide-isomerase A3 OS=Homo sapiens OX=9606 GN=PDIA3 PE=1 SV=4	PDIA3	38	37	0.936	0.766989	0.976431	1.078	0.663485	0.995713	1.012	0.974048	0.963325	1.038	0.981066	0.999812	1.255	0.449444	0.904279	1.067	0.777802	0.969902	0.802	0.520851	0.906505	0.879	0.648992	0.950402	0.82	0.733824	0.969688	24.22	19.27	25.55	22.52	29.4	35.08	26.38	30.09	20.19	x	x	1.79284e+07	1.86889e+07	1.76547e+07	1.86244e+07	1.90093e+07	2.07458e+07
High	Q8WUM4	Programmed cell death 6-interacting protein OS=Homo sapiens OX=9606 GN=PDCD6IP PE=1 SV=1	PDCD6IP	37	37	1.057	0.939136	0.996175	0.814	0.118856	0.924876	0.862	0.429293	0.509652	0.693	0.103977	0.471988	0.5	0.173811	0.680316	1.231	0.480385	0.864691	1.523	0.28844	0.77148	1.94	0.234996	0.796371	1.387	0.695216	0.957816	15.41	22.04	23.68	26.64	42.74	33.06	29.44	54.27	30.41	x	x	687422	710694	646225	658678	705501	639383
High	P15144	Aminopeptidase N OS=Homo sapiens OX=9606 GN=ANPEP PE=1 SV=4	ANPEP	37	37	1.143	0.555908	0.961543	0.996	0.871366	0.949827	1.145	0.604884	0.999746	1.265	0.428332	0.924563	0.594	0.336103	0.852729	1.009	0.969711	0.999041	1.759	0.0787434	0.393801	1.957	0.227811	0.790706	1.544	0.257202	0.877211	24.39	18.95	24.03	22.93	45.5	33.22	64.35	56.83	54	x	x	3.31065e+06	3.53909e+06	3.23512e+06	3.54676e+06	3.39382e+06	2.95245e+06
High	P07814	Bifunctional glutamate/proline--tRNA ligase OS=Homo sapiens OX=9606 GN=EPRS1 PE=1 SV=5	EPRS1	38	37	1.184	0.665529	0.968759	1.273	0.0986783	0.64675	1.564	0.149719	0.460034	0.989	0.696441	0.980048	0.666	0.482946	0.911605	1.471	0.167232	0.552661	0.846	0.627567	0.949864	1.249	0.784974	0.975567	1.679	0.423038	0.925237	30.4	41.31	49.02	32.02	32.66	27.08	31.14	38.36	32.22	x	x	384980	401129	375992	427856	417009	329644
High	P26640	Valine--tRNA ligase OS=Homo sapiens OX=9606 GN=VARS1 PE=1 SV=4	VARS1	37	37	1.363	0.31043	0.849367	1.041	0.879871	0.720912	1.513	0.18996	0.999746	0.959	0.636024	0.977057	0.527	0.223963	0.745411	1.23	0.59711	0.925701	2.333	0.0319959	0.19754	2.439	0.0964014	0.536721	1.922	0.317623	0.893332	27.86	24.96	26.17	39.32	41.45	25.24	59.19	64.41	35.46	x	x	449977	479319	446913	487562	448030	301436
High	Q14764	Major vault protein OS=Homo sapiens OX=9606 GN=MVP PE=1 SV=4	MVP	37	37	1.738	0.0146294	0.143344	1.013	0.968196	0.289096	1.618	0.0394059	0.999746	0.779	0.22579	0.715442	0.682	0.517988	0.915783	0.94	0.778776	0.969902	1.848	0.0562387	0.307043	1.781	0.31247	0.860014	1.285	0.480453	0.93428	27.72	27.05	33	43.69	33.34	31.2	23.04	27.13	27.22	x	x	2.55025e+06	2.68079e+06	2.52239e+06	2.75797e+06	2.69607e+06	1.58749e+06
High	P08133	Annexin A6 OS=Homo sapiens OX=9606 GN=ANXA6 PE=1 SV=3	ANXA6	36	36	0.803	0.330746	0.8668	1.139	0.394983	0.951197	0.919	0.643451	0.861579	0.951	0.699125	0.980048	1.267	0.436144	0.904279	1.146	0.550072	0.911911	0.756	0.411954	0.858886	0.871	0.635795	0.950015	0.657	0.392707	0.916425	18.61	15.87	18.71	16.96	21.62	27.35	20.67	27.85	21.53	x	x	3.07652e+06	3.46959e+06	3.01108e+06	3.39026e+06	3.0657e+06	3.81897e+06
High	P07996	Thrombospondin-1 OS=Homo sapiens OX=9606 GN=THBS1 PE=1 SV=2	THBS1	36	36	0.85	0.472722	0.943759	1.084	0.635743	0.976134	1.099	0.828956	0.95549	1.135	0.79121	0.980048	0.663	0.47743	0.911605	1.132	0.64132	0.946185	1.013	0.945687	0.9937	1.106	0.982385	0.998916	1.824	0.199742	0.846164	63.68	24.43	63.07	55.96	53.45	49.25	39.34	74.14	59.72	x	x	1.00949e+06	961778	884736	983610	929218	1.13685e+06
High	P07355	Annexin A2 OS=Homo sapiens OX=9606 GN=ANXA2 PE=1 SV=2	ANXA2	36	36	0.858	0.49718	0.949518	1.072	0.697611	0.965495	0.95	0.752542	0.978434	1.074	0.908229	0.992901	1.142	0.588865	0.932462	1.028	0.906057	0.991827	0.789	0.489876	0.900883	0.831	0.567198	0.936421	0.663	0.404479	0.922697	34.1	22.58	32.19	22.44	37.29	33.15	30.92	37.51	27.23	x	x	3.37496e+07	3.57337e+07	3.29952e+07	3.66168e+07	3.60956e+07	4.02335e+07
High	P12814	Alpha-actinin-1 OS=Homo sapiens OX=9606 GN=ACTN1 PE=1 SV=2	ACTN1	58	36	1.041	0.861155	0.985259	1.096	0.577495	0.951197	1.136	0.62782	0.941795	1.306	0.356021	0.870796	1.032	0.757909	0.969697	1.216	0.388116	0.810835	1.11	0.724862	0.972694	1.338	0.677468	0.957968	1.145	0.661704	0.955109	25.88	23.18	29.8	25.62	29.2	34.78	27.6	33.43	25.29	x	x	7.80566e+06	8.03741e+06	7.18726e+06	8.28402e+06	7.83102e+06	7.47224e+06
High	Q15029	116 kDa U5 small nuclear ribonucleoprotein component OS=Homo sapiens OX=9606 GN=EFTUD2 PE=1 SV=1	EFTUD2	37	36	1.191	0.571483	0.964358	0.907	0.432014	0.993332	1.09	0.948182	0.885168	1.131	0.836402	0.980506	0.793	0.764865	0.971549	0.892	0.525174	0.894384	1.14	0.762529	0.97849	1.034	0.905824	0.988489	1.065	0.931336	0.993981	20.12	17.47	22.97	17.12	33.85	22.63	28.05	40.57	32.85	x	x	761904	781709	758515	822245	747063	567746
High	Q08211	ATP-dependent RNA helicase A OS=Homo sapiens OX=9606 GN=DHX9 PE=1 SV=4	DHX9	36	36	1.268	0.356018	0.884296	0.987	0.814227	0.924876	1.277	0.441001	0.99254	1.004	0.836323	0.980506	0.561	0.27423	0.799417	1.109	0.717528	0.959532	1.267	0.539179	0.91003	1.439	0.570329	0.936801	1.856	0.213846	0.849481	35.18	22.32	36.21	27.63	43.53	26.91	35.99	44.02	53.57	x	x	1.06146e+06	1.03305e+06	998206	1.10966e+06	963249	812116
High	Q14697	Neutral alpha-glucosidase AB OS=Homo sapiens OX=9606 GN=GANAB PE=1 SV=3	GANAB	36	36	1.407	0.131998	0.623282	1.19	0.237851	0.201704	1.692	0.023753	0.72458	1.168	0.679781	0.980048	0.804	0.788607	0.976786	1.098	0.69839	0.95818	2.083	0.0228953	0.151965	2.325	0.118021	0.608814	1.774	0.15644	0.790385	20.02	22.08	20.87	17.45	25.55	22.77	27.69	23.33	23.58	x	x	1.47809e+06	1.54348e+06	1.47158e+06	1.65304e+06	1.45966e+06	1.07039e+06
High	Q92616	eIF-2-alpha kinase activator GCN1 OS=Homo sapiens OX=9606 GN=GCN1 PE=1 SV=6		36	36	1.428	0.22249	0.769133	0.939	0.611364	0.876134	1.421	0.318644	0.951677	1.263	0.61069	0.973699	0.622	0.450374	0.904279	1.09	0.928741	0.993343	1.455	0.382855	0.843073	1.731	0.341883	0.877931	2.56	0.112537	0.689506	29.41	29.05	28.07	28.66	46.52	36	37.63	50.6	50.6	x	x	307237	315103	300710	321644	291910	197702
High	P16615	Sarcoplasmic/endoplasmic reticulum calcium ATPase 2 OS=Homo sapiens OX=9606 GN=ATP2A2 PE=1 SV=1	ATP2A2	36	36	1.43	0.13777	0.633273	0.81	0.084529	0.949827	1.174	0.611207	0.42037	1.12	0.816324	0.980048	0.687	0.530077	0.918806	1.142	0.591466	0.92291	1.335	0.361032	0.825512	1.498	0.515013	0.925635	1.886	0.158198	0.793631	30.47	32.34	23.71	40.71	35.17	24.17	24.72	29.58	36.84	x	x	1.2113e+06	1.25559e+06	1.15981e+06	1.38153e+06	1.20728e+06	970140
High	Q92817	Envoplakin OS=Homo sapiens OX=9606 GN=EVPL PE=1 SV=3	EVPL	36	36	1.44	0.400273	0.919691	0.609	0.0479529	0.937426	0.884	0.550278	0.292668	1.322	0.49252	0.948426	1.175	0.319931	0.845374	0.308	1.61044e-05	0.000136536	1.757	0.2412	0.719338	0.632	0.168036	0.721512	0.776	0.246239	0.868736	12.17	18.87	6.11	8.66	6.8	12.09	33.54	9.27	6.28	x	x	13984.8	19226.6	21227.1	18307.6	16771.9	10987.2
High	O75165	DnaJ homolog subfamily C member 13 OS=Homo sapiens OX=9606 GN=DNAJC13 PE=1 SV=5	DNAJC13	36	36	1.614	0.0994557	0.53561	0.885	0.462084	0.771921	1.462	0.225834	0.902294	1.54	0.219841	0.707347	0.934	0.821869	0.983307	0.903	0.542451	0.907914	1.739	0.216211	0.68975	1.638	0.458848	0.908826	1.681	0.529088	0.942436	28.98	19.25	27.8	26.69	29.05	33.02	34.74	38.23	31.83	x	x	232029	239271	230710	251660	235918	137038
High	P35580	Myosin-10 OS=Homo sapiens OX=9606 GN=MYH10 PE=1 SV=3	MYH10	54	35	0.593	0.0204689	0.184861	1.209	0.194638	0.628849	0.727	0.13955	0.667578	0.681	0.0771127	0.388781	0.971	0.867485	0.989095	1.229	0.363791	0.793008	0.759	0.418342	0.861693	0.937	0.746649	0.97013	1.447	0.327841	0.895992	41.68	25.14	34.76	40.23	25.94	25.46	26.99	29.23	26.85	x	x	1.72785e+06	1.18661e+06	1.18694e+06	974578	1.09648e+06	2.08583e+06
High	Q16363	Laminin subunit alpha-4 OS=Homo sapiens OX=9606 GN=LAMA4 PE=1 SV=4	LAMA4	35	35	0.919	0.555568	0.961543	1.116	0.447497	0.969855	1.008	0.775517	0.893598	1.253	0.566849	0.964882	1.44	0.283346	0.810024	0.821	0.337179	0.770383	1.013	0.988249	0.999489	0.889	0.666553	0.953828	0.843	0.600821	0.942998	24.97	17.65	26.81	22.8	34.35	24.07	31.04	45.24	45.65	x	x	337827	333957	337542	359630	336559	304482
High	P29474	Nitric oxide synthase, endothelial OS=Homo sapiens OX=9606 GN=NOS3 PE=1 SV=4	NOS3	35	35	1.11	0.646004	0.967778	1.054	0.79267	0.933136	1.184	0.504919	0.987979	1.188	0.591103	0.96962	0.544	0.243395	0.766244	0.964	0.86831	0.986838	0.881	0.727423	0.973637	0.913	0.707219	0.967597	0.897	0.870207	0.988886	22.01	19.24	25.19	26.22	36.22	29.41	35.06	53.25	43.11	x	x	1.30653e+06	1.46522e+06	1.29961e+06	1.39168e+06	1.32443e+06	1.41085e+06
High	Q9Y5B9	FACT complex subunit SPT16 OS=Homo sapiens OX=9606 GN=SUPT16H PE=1 SV=1	SUPT16H	35	35	1.13	0.740493	0.976431	0.823	0.125847	0.941652	0.916	0.569977	0.52474	0.995	0.770946	0.980048	0.667	0.48559	0.911605	1.312	0.344015	0.77295	0.603	0.159328	0.602952	0.757	0.444323	0.908826	0.681	0.282039	0.892966	24.39	24.45	20.08	23.76	43.87	29.24	37.9	50.98	51.25	x	x	620376	632561	567476	657662	652930	568860
High	P13645	Keratin, type I cytoskeletal 10 OS=Homo sapiens OX=9606 GN=KRT10 PE=1 SV=6	KRT10	44	35	1.146	0.548958	0.960922	0.829	0.121061	0.951197	0.926	0.670087	0.514066	1.204	0.555575	0.961445	1.073	0.691499	0.953073	1.195	0.432766	0.838034	1.249	0.476774	0.898698	1.444	0.565791	0.936166	1.203	0.580427	0.942557	50	48.58	57.04	54.01	63.46	64.07	73.2	70.72	64.61	x	x	2.42772e+07	1.77118e+07	1.9688e+07	1.5271e+07	1.54012e+07	1.83783e+07
High	O00410	Importin-5 OS=Homo sapiens OX=9606 GN=IPO5 PE=1 SV=4	IPO5	38	35	1.182	0.589726	0.964358	0.94	0.586388	0.977434	1.123	0.837194	0.945633	1.086	0.95769	0.999812	0.323	0.0179844	0.143222	1.148	0.771064	0.969501	1.733	0.165709	0.612712	1.932	0.238353	0.797206	1.541	0.575067	0.942557	19.51	21.4	19.2	26.03	37.15	28.52	22.29	36.49	24.95	x	x	774270	812449	755236	910628	852300	637850
High	O00159	Unconventional myosin-Ic OS=Homo sapiens OX=9606 GN=MYO1C PE=1 SV=4	MYO1C	36	35	1.188	0.516569	0.955921	1.023	0.97101	0.925452	1.231	0.471753	0.999746	0.916	0.574986	0.967454	0.653	0.455161	0.907365	1.107	0.71477	0.959532	1.486	0.255813	0.736328	1.638	0.403202	0.901021	1.864	0.241516	0.868736	23.38	22.22	21.98	24.73	29.58	26.74	25.43	30.25	27.46	x	x	1.00405e+06	1.03947e+06	994273	1.10928e+06	1.02722e+06	795185
High	O14980	Exportin-1 OS=Homo sapiens OX=9606 GN=XPO1 PE=1 SV=1	XPO1	35	35	1.269	0.449418	0.934536	1.023	0.988009	0.924876	1.338	0.423696	0.999746	1.245	0.603774	0.972699	0.433	0.0909478	0.474103	1.213	0.57211	0.920933	1.85	0.115127	0.499523	2.238	0.137859	0.670363	2.022	0.266155	0.887183	26.53	22.31	24.4	35.08	39.05	37.06	25.42	47.54	36.95	x	x	609124	575700	562739	621824	521083	455935
High	P19367	Hexokinase-1 OS=Homo sapiens OX=9606 GN=HK1 PE=1 SV=3	HK1	38	35	1.373	0.162237	0.681279	0.976	0.7502	0.79281	1.328	0.238654	0.982303	1.197	0.579711	0.96962	0.414	0.0727654	0.411979	1.005	0.986231	0.999967	3.512	0.000108688	0.00101659	3.605	0.0133758	0.121725	3.022	0.0070095	0.0831917	21.32	18.28	16.06	34.06	38.9	21.99	41.16	42.73	34.63	x	x	1.80842e+06	1.78904e+06	1.64876e+06	1.823e+06	2.20833e+06	1.16578e+06
High	P17301	Integrin alpha-2 OS=Homo sapiens OX=9606 GN=ITGA2 PE=1 SV=1		34	34	0.84	0.437872	0.934536	1.256	0.112916	0.977434	1.061	0.85834	0.495577	1.311	0.346764	0.862623	1.375	0.333746	0.852729	0.982	0.934808	0.993343	1.013	0.941783	0.99367	1	0.85087	0.982624	0.895	0.891977	0.98927	21.84	13.51	23.38	21.81	25.33	26.72	19.6	28.65	23.19	x	x	1.91585e+06	2.02983e+06	1.85351e+06	2.06731e+06	1.9001e+06	2.25714e+06
High	P54289	Voltage-dependent calcium channel subunit alpha-2/delta-1 OS=Homo sapiens OX=9606 GN=CACNA2D1 PE=1 SV=3	CACNA2D1	34	34	0.842	0.454301	0.936817	0.974	0.777387	0.924876	0.847	0.434286	0.985931	1.048	0.991441	0.999812	1.276	0.426411	0.903668	0.933	0.765326	0.966869	0.819	0.572521	0.924286	0.734	0.406043	0.901069	0.872	0.813184	0.983034	22.19	16.22	22.54	20.42	18.7	23.93	25.87	27.02	20.84	x	x	723260	780311	724302	866002	784973	823840
High	Q7KZF4	Staphylococcal nuclease domain-containing protein 1 OS=Homo sapiens OX=9606 GN=SND1 PE=1 SV=1	SND1	34	34	0.968	0.88377	0.991463	0.997	0.877859	0.965495	0.951	0.755961	0.999746	0.75	0.166687	0.611897	0.585	0.317706	0.843369	1.492	0.0773092	0.332421	0.899	0.769842	0.979761	1.271	0.757157	0.973367	1.015	0.956658	0.994073	24.24	26.04	35.47	46.52	39.24	37.42	31.26	46.05	38.24	x	x	1.58979e+06	1.57979e+06	1.48939e+06	1.64216e+06	1.59129e+06	1.58197e+06
High	O00469	Procollagen-lysine,2-oxoglutarate 5-dioxygenase 2 OS=Homo sapiens OX=9606 GN=PLOD2 PE=1 SV=2	PLOD2	34	34	0.991	0.964057	0.996814	1.118	0.480523	0.951197	1.117	0.681924	0.915438	1.303	0.361	0.875297	0.737	0.639331	0.942325	0.851	0.473125	0.864036	1.623	0.130269	0.538781	1.368	0.644117	0.950015	1.309	0.454636	0.932157	17.73	18.52	17.83	18.36	26.78	36.59	32.38	25.39	22.87	x	x	3.13124e+06	3.27194e+06	3.16981e+06	3.46065e+06	3.11416e+06	3.27101e+06
High	Q15393	Splicing factor 3B subunit 3 OS=Homo sapiens OX=9606 GN=SF3B3 PE=1 SV=4	SF3B3	34	34	1.216	0.450359	0.934536	1.034	0.877961	0.933136	1.238	0.520416	0.999746	1.358	0.320499	0.843111	0.641	0.429674	0.904279	1.102	0.822856	0.980604	1.097	0.829688	0.987465	1.205	0.842265	0.98146	1.223	0.834023	0.983034	18.91	16.77	21.86	19.76	26.04	25.28	22.85	28.89	23.15	x	x	842459	921284	865661	853613	848595	693823
High	Q9P2E9	Ribosome-binding protein 1 OS=Homo sapiens OX=9606 GN=RRBP1 PE=1 SV=5	RRBP1	33	33	0.783	0.268725	0.814179	0.887	0.338145	0.620489	0.699	0.134723	0.833479	0.59	0.0275977	0.189708	0.759	0.690388	0.952595	0.813	0.38585	0.807426	1.164	0.677837	0.964846	0.964	0.791356	0.975567	1.33	0.543226	0.942557	25.44	31.57	30.9	29.62	46.62	55.08	24.51	58.08	54.98	x	x	955203	838540	710765	801517	999304	1.3023e+06
High	Q9Y4D7	Plexin-D1 OS=Homo sapiens OX=9606 GN=PLXND1 PE=1 SV=3	PLXND1	34	33	1.017	0.823425	0.9797	0.92	0.438621	0.951197	0.954	0.678704	0.888395	1.11	0.950019	0.999045	0.78	0.737339	0.965195	0.893	0.571346	0.920933	0.859	0.668124	0.962491	0.728	0.397136	0.901021	0.826	0.527542	0.942436	21.52	17.57	27.13	22.43	36.6	30.98	47.01	53.71	43.17	x	x	447405	550052	438946	454099	426314	437350
High	Q9UHN6	Cell surface hyaluronidase OS=Homo sapiens OX=9606 GN=CEMIP2 PE=1 SV=1	CEMIP2	33	33	1.021	0.791262	0.976869	1.026	0.825741	0.972335	1.015	0.790244	0.994129	1.205	0.733823	0.980048	1.166	0.556282	0.920577	0.854	0.453264	0.85337	1.169	0.727245	0.973637	1.169	0.892004	0.98552	0.871	0.578013	0.942557	36.81	18.96	27.43	21.12	38.46	30.93	38.74	52.95	34.62	x	x	253568	245940	244139	261411	247905	235370
High	Q02809	Procollagen-lysine,2-oxoglutarate 5-dioxygenase 1 OS=Homo sapiens OX=9606 GN=PLOD1 PE=1 SV=2	PLOD1	33	33	1.038	0.870184	0.986279	1.087	0.622168	0.951197	1.135	0.632811	0.955485	1.151	0.687816	0.980048	0.714	0.588926	0.932462	0.885	0.587729	0.922133	1.772	0.0749384	0.378815	1.586	0.44204	0.908826	1.379	0.384659	0.916425	24.38	25.9	20.83	23.94	29.03	38.48	48.3	30.26	28.89	x	x	1.42436e+06	1.53319e+06	1.38884e+06	1.53621e+06	1.46721e+06	1.43314e+06
High	Q07065	Cytoskeleton-associated protein 4 OS=Homo sapiens OX=9606 GN=CKAP4 PE=1 SV=2	CKAP4	33	33	1.127	0.598719	0.964358	1.019	0.993641	0.945051	1.151	0.587066	0.999746	1.03	0.955707	0.999812	1.268	0.435468	0.904279	1.012	0.959863	0.996558	1.005	0.961774	0.9937	1.044	0.922268	0.991159	1.077	0.768648	0.975765	19.04	16.29	21.18	18.88	26.88	28.11	18.3	28.27	17.61	x	x	6.24211e+06	6.62479e+06	6.26379e+06	6.47324e+06	6.77586e+06	6.13652e+06
High	P38646	Stress-70 protein, mitochondrial OS=Homo sapiens OX=9606 GN=HSPA9 PE=1 SV=2	HSPA9	32	32	0.818	0.371238	0.895261	1.183	0.257476	0.969985	0.957	0.777754	0.747667	1.094	0.847462	0.980506	0.609	0.364678	0.872914	0.787	0.28768	0.719444	2.034	0.027724	0.177965	1.541	0.477781	0.911814	1.33	0.432261	0.932157	22.97	19.66	25.12	26.57	40.77	31.06	38.37	40.75	35.38	x	x	3.75007e+06	3.87839e+06	3.75481e+06	3.79476e+06	3.87614e+06	4.72989e+06
High	P21980	Protein-glutamine gamma-glutamyltransferase 2 OS=Homo sapiens OX=9606 GN=TGM2 PE=1 SV=2	TGM2	32	32	0.856	0.488264	0.94482	1.588	0.000792541	0.704613	1.379	0.178236	0.0101542	0.781	0.230507	0.724382	1.34	0.36367	0.872452	1.088	0.711524	0.959532	0.884	0.73202	0.974863	0.929	0.733788	0.97013	0.862	0.823762	0.983034	29.37	31.44	36.05	41.08	34.3	31.34	41.29	61.42	40.44	x	x	2.36506e+06	2.20959e+06	2.02284e+06	2.46374e+06	2.39017e+06	2.96856e+06
High	Q14683	Structural maintenance of chromosomes protein 1A OS=Homo sapiens OX=9606 GN=SMC1A PE=1 SV=2	SMC1A	32	32	0.991	0.769931	0.976431	0.911	0.417253	0.93117	0.911	0.498181	0.874388	0.892	0.459952	0.93571	0.846	0.880159	0.989141	0.939	0.68056	0.957565	0.769	0.450199	0.880275	0.67	0.308218	0.860014	0.767	0.404244	0.922697	34.04	20.45	34.96	31.55	29.74	29.4	38.74	53.75	37.17	x	x	444253	444530	345940	410399	457764	364437
High	P07237	Protein disulfide-isomerase OS=Homo sapiens OX=9606 GN=P4HB PE=1 SV=3	P4HB	32	32	0.994	0.977536	0.998902	1.134	0.414117	0.945051	1.152	0.585131	0.872421	1.134	0.734512	0.980048	1.046	0.735871	0.965195	1.04	0.864009	0.98626	1.107	0.731223	0.974663	1.155	0.911195	0.988787	1.064	0.789328	0.97984	19.23	21.75	19.41	19.1	19.3	24.42	15.78	24.72	19.15	x	x	2.04081e+07	2.06645e+07	1.95445e+07	2.08535e+07	2.07394e+07	2.20943e+07
High	Q14571	Inositol 1,4,5-trisphosphate receptor type 2 OS=Homo sapiens OX=9606 GN=ITPR2 PE=1 SV=2	ITPR2	42	32	1.287	0.494348	0.949009	1.033	0.784392	0.84951	1.38	0.291645	0.987853	1.436	0.312983	0.837239	0.88	0.950738	0.994546	0.948	0.707636	0.959532	1.683	0.22733	0.704385	1.573	0.501827	0.923418	1.497	0.693198	0.957816	25.87	24.16	25.49	31.34	39.46	30.84	38.4	33.71	39.08	x	x	232172	223736	205087	265887	248590	174350
High	P43304	Glycerol-3-phosphate dehydrogenase, mitochondrial OS=Homo sapiens OX=9606 GN=GPD2 PE=1 SV=3	GPD2	32	32	1.373	0.196551	0.742294	0.984	0.799975	0.839645	1.354	0.284422	0.988136	1.746	0.0485515	0.28214	0.841	0.871073	0.989095	0.953	0.812583	0.979809	1.863	0.0531643	0.295525	1.745	0.333012	0.871615	1.728	0.217444	0.849481	19.92	14.26	20.96	20.31	22.45	22.24	24.99	27.54	26.88	x	x	1.13219e+06	1.26919e+06	1.11501e+06	1.16968e+06	1.20035e+06	923441
High	Q92878	DNA repair protein RAD50 OS=Homo sapiens OX=9606 GN=RAD50 PE=1 SV=1	RAD50	32	32	1.414	0.239565	0.791404	0.846	0.311091	0.951197	1.208	0.646078	0.811527	1.542	0.227197	0.717918	0.67	0.574268	0.926133	1.297	0.477816	0.864691	1.236	0.644289	0.952782	1.588	0.492758	0.917763	2.161	0.243877	0.868736	16.02	14.69	17.86	15.84	26.02	21.02	20.36	21.52	28.43	x	x	314867	302602	294937	273814	300872	189248
High	P49748	Very long-chain specific acyl-CoA dehydrogenase, mitochondrial OS=Homo sapiens OX=9606 GN=ACADVL PE=1 SV=1	ACADVL	32	32	1.548	0.0757827	0.454795	0.906	0.402576	0.8213	1.424	0.268258	0.867574	1.007	0.802605	0.980048	0.512	0.192549	0.698709	1.073	0.897433	0.991827	2.694	0.00789863	0.0602817	3.166	0.0275405	0.219356	2.984	0.0546265	0.443104	23.22	23.29	24.68	29.1	50.29	34.97	53.14	46.9	68.57	x	x	961903	844631	846903	998939	808747	701809
High	P29317	Ephrin type-A receptor 2 OS=Homo sapiens OX=9606 GN=EPHA2 PE=1 SV=2	EPHA2	34	31	0.966	0.760472	0.976431	1.12	0.499903	0.995783	1.07	0.976562	0.922651	1.232	0.580095	0.96962	0.635	0.418181	0.899901	1.147	0.695956	0.957565	1.218	0.613867	0.946243	1.379	0.631312	0.950015	1.288	0.810802	0.983034	21.19	19.54	22.19	19.35	26.06	33.56	24.95	34.76	22.53	x	x	652192	666004	649435	707424	677190	666562
High	P05556	Integrin beta-1 OS=Homo sapiens OX=9606 GN=ITGB1 PE=1 SV=2	ITGB1	31	31	0.977	0.916295	0.993308	1.083	0.637802	0.976134	1.07	0.827514	0.95549	1.207	0.549066	0.961445	0.863	0.915973	0.994546	0.874	0.550315	0.911911	1.347	0.34576	0.820189	1.152	0.915638	0.989304	1.085	0.755128	0.975516	30.58	17.68	31.31	27.29	36	28.75	47.01	46	36.5	x	x	7.36284e+06	7.76138e+06	7.09895e+06	7.78776e+06	7.62467e+06	7.85468e+06
High	P48147	Prolyl endopeptidase OS=Homo sapiens OX=9606 GN=PREP PE=1 SV=2	PREP	31	31	1.038	0.871309	0.986771	1.182	0.259812	0.900882	1.25	0.363867	0.751657	1.174	0.629171	0.976128	0.879	0.950775	0.994546	1.18	0.467281	0.861429	1.218	0.524539	0.906505	1.469	0.541799	0.930794	1.186	0.604093	0.942998	18.65	18.55	21.51	24.2	31.32	24.42	22.79	32.75	23.3	x	x	4.37651e+06	3.41493e+06	3.55377e+06	4.00173e+06	4.34314e+06	6.6956e+06
High	P05023	Sodium/potassium-transporting ATPase subunit alpha-1 OS=Homo sapiens OX=9606 GN=ATP1A1 PE=1 SV=1	ATP1A1	40	31	1.095	0.690036	0.976431	1.015	0.982078	0.951197	1.119	0.677311	0.999746	1.36	0.275003	0.791517	0.625	0.39706	0.88486	1.21	0.400255	0.817391	0.928	0.845437	0.991409	1.099	0.992911	0.9997	1.148	0.657573	0.954678	18.04	14.26	15.07	18.57	18.53	24.52	24.04	21.94	20.73	x	x	7.78708e+06	7.44554e+06	6.61758e+06	7.17574e+06	8.04291e+06	7.73316e+06
High	P04843	Dolichyl-diphosphooligosaccharide--protein glycosyltransferase subunit 1 OS=Homo sapiens OX=9606 GN=RPN1 PE=1 SV=1	RPN1	31	31	1.123	0.609751	0.964358	0.974	0.740325	0.965495	1.094	0.751949	0.981782	1.306	0.35498	0.870796	1.09	0.665121	0.949017	1.039	0.869799	0.986838	1.115	0.714752	0.971958	1.187	0.866204	0.983951	1.169	0.627798	0.943072	20.16	16.19	21	19.07	21.53	25.7	16.61	25.16	18.76	x	x	4.93685e+06	5.17741e+06	4.774e+06	5.16713e+06	4.99254e+06	4.60576e+06
High	P78357	Contactin-associated protein 1 OS=Homo sapiens OX=9606 GN=CNTNAP1 PE=1 SV=1	CNTNAP1	31	31	1.123	0.814581	0.9797	1.018	0.906028	0.989523	1.117	0.920013	0.999746	1.382	0.383848	0.889254	1.047	0.733831	0.964713	0.957	0.77671	0.969902	1.139	0.782041	0.984591	1.096	0.998091	0.9997	1.086	0.940346	0.993981	29.48	18.97	26.28	24.8	23.77	34.38	30.58	24.96	29.97	x	x	332746	307194	276939	341189	355316	346340
High	P41252	Isoleucine--tRNA ligase, cytoplasmic OS=Homo sapiens OX=9606 GN=IARS1 PE=1 SV=2	IARS1	31	31	1.201	0.611419	0.964358	1.138	0.401608	0.816811	1.445	0.264122	0.867083	0.934	0.591435	0.96962	0.727	0.617618	0.93763	1.406	0.21917	0.633595	1.005	0.94871	0.9937	1.377	0.634369	0.950015	1.396	0.677688	0.956326	26.16	25.02	28.18	31.77	32.54	33.1	40.19	44.55	47.65	x	x	494364	510360	483305	580771	484212	404576
High	P35606	Coatomer subunit beta' OS=Homo sapiens OX=9606 GN=COPB2 PE=1 SV=2	COPB2	31	31	1.237	0.381056	0.900448	1.078	0.666822	0.809572	1.366	0.257994	0.965656	1.381	0.281964	0.797535	0.636	0.419133	0.900408	1.409	0.159727	0.535212	1.337	0.348719	0.820189	1.894	0.255435	0.821179	1.727	0.294292	0.892966	26.58	20.17	23.59	41.94	24.29	22.6	25.37	29.68	33.24	x	x	1.1701e+06	1.18683e+06	1.05694e+06	1.56839e+06	1.17397e+06	1.00928e+06
High	Q5T4S7	E3 ubiquitin-protein ligase UBR4 OS=Homo sapiens OX=9606 GN=UBR4 PE=1 SV=1	UBR4	31	31	1.279	0.495312	0.949353	0.978	0.991222	0.951197	1.258	0.627877	0.999746	1.219	0.717492	0.980048	0.518	0.284269	0.810269	1.264	0.721465	0.959532	1.298	0.638023	0.951551	1.976	0.305115	0.858159	1.995	0.413111	0.922697	22.56	22.39	24.5	37.06	38.07	24.11	37.26	37.19	45.3	x	x	143856	152076	133624	161865	154887	124613
High	P53618	Coatomer subunit beta OS=Homo sapiens OX=9606 GN=COPB1 PE=1 SV=3	COPB1	31	31	1.337	0.30163	0.842592	0.955	0.656001	0.925452	1.288	0.47405	0.960811	1.314	0.428908	0.924563	0.491	0.161503	0.654679	1.108	0.798879	0.975943	1.867	0.103285	0.475358	2.018	0.20422	0.761877	2.887	0.0447121	0.387047	22.07	24.4	19.13	26.45	27.34	21.87	28.63	34.47	33.1	x	x	828154	836195	806617	896348	786207	563928
High	Q5JRX3	Presequence protease, mitochondrial OS=Homo sapiens OX=9606 GN=PITRM1 PE=1 SV=3	PITRM1	31	31	4.047	2.67637e-08	5.69191e-07	0.715	0.00720299	0.00365298	2.868	0.000222617	0.0699114	2.571	0.00394623	0.0385788	0.647	0.606966	0.935597	0.459	0.00363835	0.0257836	2.466	0.056009	0.306968	1.597	0.553746	0.933493	1.764	0.569705	0.942557	26.94	20.98	20.32	22.98	23.77	15.66	13.47	26.65	27.58	x	x	547558	553905	518433	568962	573934	99334
High	O60568	Multifunctional procollagen lysine hydroxylase and glycosyltransferase LH3 OS=Homo sapiens OX=9606 GN=PLOD3 PE=1 SV=1	PLOD3	30	30	1.003	0.885361	0.991463	1.083	0.656226	0.993332	1.082	0.94937	0.960811	1.225	0.593037	0.96962	0.951	0.905989	0.994546	1.155	0.594147	0.924119	1.01	0.951073	0.9937	1.177	0.880442	0.98552	1.084	0.887836	0.98927	20.02	18.07	23.9	23.32	22.68	28.9	25.23	30.65	24.28	x	x	679774	699887	656859	716865	681969	681050
High	P26038	Moesin OS=Homo sapiens OX=9606 GN=MSN PE=1 SV=3	MSN	42	30	1.008	0.973809	0.998902	1.024	0.961386	0.977434	1.061	0.856644	0.999746	0.87	0.45084	0.932808	1.076	0.686675	0.952323	1.107	0.65658	0.949933	1.126	0.6924	0.969607	1.189	0.863901	0.983224	0.999	0.904385	0.990716	26.8	27.73	39	30.28	49.43	29.62	30.87	39.87	44.18	x	x	1.02533e+07	1.04955e+07	9.64549e+06	1.08609e+07	1.0714e+07	1.06283e+07
High	P50990	T-complex protein 1 subunit theta OS=Homo sapiens OX=9606 GN=CCT8 PE=1 SV=4	CCT8	30	30	1.048	0.836945	0.9797	0.999	0.890052	0.989039	1.044	0.914395	0.999746	0.695	0.0919566	0.434661	0.517	0.199969	0.709135	1.522	0.0637823	0.290059	0.976	0.966106	0.993891	1.472	0.538405	0.928738	0.95	0.908426	0.991545	23.7	17.08	23.15	26.49	27.78	26.88	19.78	25.15	26.36	x	x	1.85218e+06	1.76425e+06	1.67038e+06	1.89048e+06	1.65768e+06	1.67339e+06
High	Q9BSJ8	Extended synaptotagmin-1 OS=Homo sapiens OX=9606 GN=ESYT1 PE=1 SV=1	ESYT1	30	30	1.119	0.666967	0.968954	1.051	0.810736	0.949827	1.172	0.609235	0.991551	1.264	0.488322	0.947543	0.536	0.230972	0.753082	1.223	0.445341	0.847735	1.224	0.570824	0.924286	1.497	0.516129	0.925635	1.509	0.407767	0.922697	22.52	20.97	24.32	21.94	28.32	24.4	25.02	22.57	24.59	x	x	1.13125e+06	1.18829e+06	1.1556e+06	1.25944e+06	1.12785e+06	960864
High	Q8N766	ER membrane protein complex subunit 1 OS=Homo sapiens OX=9606 GN=EMC1 PE=1 SV=1	EMC1	30	30	1.273	0.429294	0.934536	0.926	0.496892	0.967485	1.163	0.763934	0.922651	1.483	0.21926	0.70647	0.856	0.903194	0.994401	0.944	0.716673	0.959532	1.405	0.440215	0.876514	1.344	0.669967	0.956312	1.236	0.871273	0.988886	26.68	23.7	30.6	29.09	31.05	40.12	40.73	42.61	33.27	x	x	470615	557625	573270	615098	546657	383844
High	Q9Y678	Coatomer subunit gamma-1 OS=Homo sapiens OX=9606 GN=COPG1 PE=1 SV=1	COPG1	33	30	1.329	0.339906	0.871045	0.99	0.840553	0.924876	1.317	0.441714	0.996456	1.214	0.669298	0.980048	0.432	0.0896572	0.472728	1.144	0.780958	0.969902	1.746	0.185251	0.638468	2.06	0.19776	0.757032	2.943	0.0565172	0.45274	31.55	46.9	30.63	24.22	39.24	29.57	35	38.83	45.3	x	x	560828	640589	640576	671956	618846	449483
High	O94832	Unconventional myosin-Id OS=Homo sapiens OX=9606 GN=MYO1D PE=1 SV=2	MYO1D	32	30	1.451	0.100378	0.536649	1.029	0.932239	0.561857	1.461	0.10857	0.999746	1.079	0.893984	0.989108	0.718	0.598971	0.933365	1.011	0.962828	0.997873	1.652	0.117271	0.503695	1.813	0.29531	0.84851	1.984	0.0859895	0.588486	28.89	19.84	29.63	31.67	30.59	35.02	35.12	37.55	40.74	x	x	3.70432e+06	3.21809e+06	5.81114e+06	1.94952e+06	2.88426e+06	2.73098e+06
High	Q13423	NAD(P) transhydrogenase, mitochondrial OS=Homo sapiens OX=9606 GN=NNT PE=1 SV=3	NNT	30	30	2.581	0.000119046	0.00206539	0.812	0.0979961	0.128748	2.049	0.0133466	0.458241	1.716	0.101193	0.46319	0.526	0.244067	0.76633	0.769	0.235528	0.65804	2.827	0.00816908	0.0618422	3.523	0.015276	0.136281	2.773	0.0751134	0.537307	26.83	16.93	22.7	21.38	64.23	28.46	76.36	64.37	42.98	x	x	621216	675749	603546	679828	669907	261380
High	P16284	Platelet endothelial cell adhesion molecule OS=Homo sapiens OX=9606 GN=PECAM1 PE=1 SV=2	PECAM1	29	29	0.78	0.270224	0.816688	1.082	0.643082	0.924876	0.852	0.422655	0.955849	1.008	0.882129	0.986949	1.953	0.0759837	0.423943	0.837	0.428577	0.836566	0.797	0.508266	0.904404	0.664	0.298973	0.851215	0.672	0.421379	0.923879	22.67	17.64	23.87	18.69	29.36	28.56	25.25	31.24	20.85	x	x	8.3836e+06	8.95744e+06	8.17432e+06	9.18498e+06	8.96366e+06	1.07416e+07
High	Q13439	Golgin subfamily A member 4 OS=Homo sapiens OX=9606 GN=GOLGA4 PE=1 SV=1	GOLGA4	30	29	0.887	0.459978	0.93778	1.062	0.675243	0.938066	0.927	0.562204	0.969165	0.864	0.377006	0.88658	1.147	0.581962	0.928541	0.783	0.247193	0.671492	0.813	0.530375	0.906505	0.714	0.37561	0.893578	0.67	0.299977	0.893332	26.03	22.29	23.69	28.93	26.85	35.41	27.24	32.57	32.32	x	x	280869	287388	279255	268310	299527	397316
High	P27797	Calreticulin OS=Homo sapiens OX=9606 GN=CALR PE=1 SV=1	CALR	29	29	0.894	0.618152	0.964358	0.945	0.572727	0.916981	0.847	0.410105	0.939973	0.945	0.680524	0.980048	1.128	0.608199	0.936614	1	0.998784	0.999967	0.733	0.358518	0.822328	0.73	0.399758	0.901021	0.728	0.53654	0.942557	35.61	37.01	39.31	32.39	35.65	45.7	38.65	50.64	34.64	x	x	1.74554e+07	1.62743e+07	1.53173e+07	1.78005e+07	1.64339e+07	2.15555e+07
High	A5YKK6	CCR4-NOT transcription complex subunit 1 OS=Homo sapiens OX=9606 GN=CNOT1 PE=1 SV=2	CNOT1	29	29	0.975	0.678963	0.971602	1.042	0.777948	0.973482	1.022	0.802688	0.985931	1.051	0.879621	0.986466	1.003	0.809944	0.981873	1.04	0.992228	0.999967	0.868	0.678542	0.964846	0.926	0.728602	0.968052	0.898	0.596348	0.942998	22.25	17.58	22.38	20.94	35.03	20.68	35.92	37.25	37.98	x	x	226414	281200	228197	275408	305217	300607
High	Q9UQE7	Structural maintenance of chromosomes protein 3 OS=Homo sapiens OX=9606 GN=SMC3 PE=1 SV=2	SMC3	29	29	1.012	0.826022	0.9797	0.835	0.254597	0.916981	0.88	0.406163	0.744388	0.839	0.351712	0.866058	0.905	0.996783	0.999691	0.994	0.862893	0.985806	0.65	0.276019	0.75599	0.629	0.250468	0.815355	0.758	0.381687	0.916425	21.24	17.53	21.2	17.17	23.95	25.14	28.69	28.31	27.91	x	x	285929	315278	308910	315129	329862	291632
High	P55884	Eukaryotic translation initiation factor 3 subunit B OS=Homo sapiens OX=9606 GN=EIF3B PE=1 SV=3	EIF3B	29	29	1.031	0.894585	0.992954	1.135	0.412705	0.933136	1.178	0.517971	0.870603	1.24	0.47728	0.946099	0.669	0.490856	0.911605	0.784	0.31393	0.753117	1.704	0.107131	0.483696	1.349	0.664559	0.953828	1.165	0.7316	0.969342	16.25	14.05	15.91	18.08	23.16	19.83	19.47	21.24	22.06	x	x	1.35135e+06	1.41426e+06	1.33813e+06	1.45977e+06	1.38584e+06	1.23917e+06
High	P55060	Exportin-2 OS=Homo sapiens OX=9606 GN=CSE1L PE=1 SV=3	CSE1L	29	29	1.087	0.713503	0.976431	1.016	0.99115	0.951197	1.126	0.65692	0.999746	0.956	0.715359	0.980048	0.456	0.115822	0.544566	1.145	0.55233	0.912012	1.104	0.738018	0.977194	1.218	0.824315	0.978544	1.323	0.439191	0.932157	27.25	31.74	23.95	40.35	25.7	38.21	18.85	33.38	35.34	x	x	8.71675e+06	8.93182e+06	7.59623e+06	8.22977e+06	7.99532e+06	3.81144e+06
High	P54136	Arginine--tRNA ligase, cytoplasmic OS=Homo sapiens OX=9606 GN=RARS1 PE=1 SV=2	RARS1	29	29	1.104	0.88289	0.991463	1.325	0.0540512	0.810765	1.445	0.260302	0.317031	0.851	0.402049	0.900974	0.779	0.733464	0.964713	0.774	0.265271	0.698453	2.347	0.037818	0.225752	1.84	0.281033	0.843277	1.027	0.838505	0.983034	20.35	19.4	21.37	23.23	22.29	32.61	39.83	25.98	34.57	x	x	473019	451143	391952	529516	456598	432716
High	P55786	Puromycin-sensitive aminopeptidase OS=Homo sapiens OX=9606 GN=NPEPPS PE=1 SV=2	NPEPPS	29	29	1.116	0.770741	0.976431	1.175	0.299609	0.924876	1.316	0.438943	0.801644	1.063	0.97885	0.999812	0.242	0.00246893	0.023676	1.376	0.343618	0.77295	3.624	0.000997793	0.00869082	5.768	0.000563658	0.00619649	3.656	0.0193122	0.200225	23.88	17.9	18.05	26.58	36.74	32.35	48.08	38.23	42.05	x	x	681866	698802	653289	705457	638378	547937
High	Q14008	Cytoskeleton-associated protein 5 OS=Homo sapiens OX=9606 GN=CKAP5 PE=1 SV=3	CKAP5	29	29	1.241	0.551908	0.961543	0.966	0.858874	0.945051	1.236	0.591535	0.997541	1.153	0.809807	0.980048	0.613	0.451118	0.904279	1.318	0.412758	0.827469	1.036	0.989967	0.999566	1.414	0.656309	0.951412	1.202	0.982119	0.996224	30.52	33.53	22.31	37.91	37.57	39.01	31.41	42.48	49.27	x	x	303746	288629	291134	265258	304905	193817
High	P13010	X-ray repair cross-complementing protein 5 OS=Homo sapiens OX=9606 GN=XRCC5 PE=1 SV=3	XRCC5	29	29	1.289	0.315394	0.85369	0.997	0.877559	0.924876	1.281	0.442824	0.999746	0.814	0.275211	0.791619	0.649	0.446976	0.904279	0.736	0.1713	0.558191	1.944	0.0868854	0.42235	1.511	0.503182	0.923418	0.814	0.518057	0.937878	29.61	25.97	27.67	32.23	26.93	41.95	50.26	36.24	42.41	x	x	980782	1.02579e+06	974064	1.02641e+06	973116	700130
High	P47897	Glutamine--tRNA ligase OS=Homo sapiens OX=9606 GN=QARS1 PE=1 SV=1	QARS1	30	29	1.305	0.35042	0.877895	0.999	0.91456	0.916981	1.327	0.405565	0.999746	1.175	0.722975	0.980048	0.592	0.331782	0.852729	1.259	0.438116	0.841754	1.391	0.391096	0.848342	1.906	0.249653	0.814835	1.65	0.414055	0.922697	23.64	19.47	22.06	19.77	61.72	30.22	68.04	60.76	65.75	x	x	798315	861697	813200	859824	768147	584807
High	P02768	Serum albumin OS=Homo sapiens OX=9606 GN=ALB PE=1 SV=2	ALB	33	28	0.149	1e-17	2.57821e-16	0.841	0.149509	2.3768e-16	0.116	1e-17	0.584872	0.124	1e-17	1.96781e-16	0.125	5.33991e-06	5.99503e-05	1.142	0.55868	0.917297	0.911	0.800666	0.985757	1.001	0.85246	0.982624	0.97	0.999453	0.999799	76.32	41.88	82.14	83.65	76.19	52.85	54.77	45.38	55.87	x	x	1.14758e+06	1.25833e+06	1.22518e+06	1.1111e+06	1.23567e+06	2.33014e+06
High	P14618	Pyruvate kinase PKM OS=Homo sapiens OX=9606 GN=PKM PE=1 SV=4	PKM	28	28	0.792	0.300614	0.842592	0.826	0.114755	0.58583	0.717	0.117119	0.499218	0.389	4.36396e-05	0.000641322	0.276	0.00635687	0.0567067	1.502	0.0725738	0.317459	1.824	0.0616268	0.32891	2.873	0.0452589	0.323393	2.135	0.0591535	0.467689	24.13	54.55	55.75	41.46	47.5	29.09	42.88	36.26	26.19	x	x	2.84278e+06	2.83122e+06	2.65756e+06	2.89485e+06	2.86681e+06	3.21398e+06
High	Q92900	Regulator of nonsense transcripts 1 OS=Homo sapiens OX=9606 GN=UPF1 PE=1 SV=2	UPF1	28	28	0.982	0.692065	0.976431	0.898	0.360339	0.925452	0.893	0.477062	0.839881	1.05	0.911515	0.9937	0.897	0.987533	0.997653	0.94	0.677735	0.957565	0.944	0.801131	0.985757	0.895	0.676027	0.957547	0.802	0.4875	0.93428	19.85	15.82	19.87	18.71	28.06	27.77	21.79	28.65	24.7	x	x	424513	433538	421016	435001	397658	390406
High	Q9Y4L1	Hypoxia up-regulated protein 1 OS=Homo sapiens OX=9606 GN=HYOU1 PE=1 SV=1	HYOU1	28	28	0.998	0.962783	0.996814	1.02	0.978652	0.957487	0.954	0.72336	0.999746	1.076	0.935446	0.99851	0.634	0.415153	0.898802	1.325	0.259553	0.689628	0.903	0.801903	0.985757	1.172	0.886731	0.98552	1.339	0.575649	0.942557	43.5	28.98	44.25	56.94	61.46	57.8	39.37	81.57	82.84	x	x	777110	728755	643400	619392	742621	1.11053e+06
High	Q14203	Dynactin subunit 1 OS=Homo sapiens OX=9606 GN=DCTN1 PE=1 SV=3	DCTN1	28	28	1.02	0.862586	0.985259	1.215	0.179487	0.978526	1.136	0.867118	0.640835	1.392	0.366504	0.877598	0.816	0.815035	0.983307	1.124	0.755514	0.962878	1.136	0.784418	0.984936	1.58	0.446573	0.908826	1.22	0.909308	0.991545	39.03	26.23	50.76	61.54	33.44	41.98	53.87	72.1	59.52	x	x	307555	283261	314234	289536	354386	402554
High	P27824	Calnexin OS=Homo sapiens OX=9606 GN=CANX PE=1 SV=2	CANX	28	28	1.054	0.817265	0.9797	0.946	0.583263	0.995713	1.011	0.971233	0.943953	1.144	0.707008	0.980048	1.02	0.778944	0.973906	0.786	0.285465	0.716481	1.31	0.390865	0.848342	1.106	0.983665	0.999097	1.22	0.558674	0.942557	38.75	25.08	43.83	37.37	33.94	37.66	36.53	41.43	26.19	x	x	6.01771e+06	6.07171e+06	5.55034e+06	6.65294e+06	6.30395e+06	5.65551e+06
High	P26639	Threonine--tRNA ligase 1, cytoplasmic OS=Homo sapiens OX=9606 GN=TARS1 PE=1 SV=3	TARS1	28	28	1.14	0.594579	0.964358	1.084	0.636855	0.924876	1.255	0.43707	0.95549	1.063	0.991678	0.999812	0.638	0.423963	0.903492	1.235	0.352087	0.781243	1.05	0.856406	0.991409	1.394	0.615565	0.949173	1.539	0.309839	0.893332	23.59	24.44	21.6	33.47	37.19	32.12	31.75	53.84	47.26	x	x	1.11272e+06	1.13615e+06	1.11079e+06	1.3021e+06	1.10992e+06	1.21674e+06
High	P40939	Trifunctional enzyme subunit alpha, mitochondrial OS=Homo sapiens OX=9606 GN=HADHA PE=1 SV=2	HADHA	28	28	3.995	2.93895e-08	6.19327e-07	0.728	0.0113058	0.00521621	2.804	0.000329195	0.104049	2.692	0.000401331	0.00495985	0.891	0.975728	0.997107	0.71	0.178654	0.570984	2.575	0.0188407	0.127216	1.812	0.295645	0.84851	3.981	0.00540513	0.06553	25.54	21.01	23.94	23.27	30.76	40.32	33.62	30.73	30.96	x	x	1.20498e+06	1.20889e+06	1.16809e+06	1.27794e+06	1.23404e+06	253154
High	P08603	Complement factor H OS=Homo sapiens OX=9606 GN=CFH PE=1 SV=4	CFH	27	27	0.769	0.211943	0.759997	1.053	0.638635	0.890052	0.807	0.345978	0.95549	1.03	0.846752	0.980506	1.504	0.240766	0.761449	0.916	0.621914	0.939723	0.567	0.142389	0.570285	0.504	0.110918	0.590693	0.597	0.160761	0.800256	18.41	18.75	20.41	18.29	24.41	25.98	25.86	25.51	29.43	x	x	156301	146420	142503	147386	130465	209392
High	Q14789	Golgin subfamily B member 1 OS=Homo sapiens OX=9606 GN=GOLGB1 PE=1 SV=2	GOLGB1	27	27	0.883	0.412394	0.92613	1.057	0.787467	0.959354	0.974	0.731947	0.987979	0.832	0.339365	0.857317	1.2	0.512636	0.91376	0.791	0.299974	0.734972	0.887	0.71052	0.971958	0.769	0.463845	0.908826	0.819	0.546404	0.942557	24.47	24.94	28.21	33.44	36.18	37.7	25.75	38.16	30.47	x	x	432100	463733	427058	494001	527085	554069
High	P33176	Kinesin-1 heavy chain OS=Homo sapiens OX=9606 GN=KIF5B PE=1 SV=1	KIF5B	27	27	0.926	0.54663	0.960922	0.871	0.239587	0.79281	0.782	0.238998	0.72488	0.698	0.108041	0.483759	0.616	0.378592	0.880143	1.011	0.946129	0.994843	0.74	0.406223	0.854467	0.805	0.523125	0.926063	1.173	0.968001	0.994073	20.23	31.1	32.04	24.39	32.17	36.29	32.57	40.26	29.09	x	x	535622	490406	438627	493298	489843	522188
High	P43121	Cell surface glycoprotein MUC18 OS=Homo sapiens OX=9606 GN=MCAM PE=1 SV=2	MCAM	27	27	0.952	0.824431	0.9797	1	0.89272	0.973679	0.965	0.806966	0.999746	1.129	0.747407	0.980048	0.966	0.877579	0.989141	1.028	0.903722	0.991827	0.75	0.396344	0.852464	0.742	0.419093	0.907304	1.05	0.814787	0.983034	30.99	24.26	30.54	30.83	33.5	32.57	45.59	42.21	37.45	x	x	8.54648e+06	8.68854e+06	7.76378e+06	8.87247e+06	8.86695e+06	9.81012e+06
High	P16144	Integrin beta-4 OS=Homo sapiens OX=9606 GN=ITGB4 PE=1 SV=5	ITGB4	27	27	0.974	0.724857	0.976431	0.947	0.609778	0.933779	0.931	0.540243	0.951117	1.033	0.889495	0.988337	0.558	0.267443	0.790142	0.912	0.587027	0.922133	0.653	0.245036	0.721708	0.593	0.192136	0.750878	0.572	0.131954	0.742962	21.99	16.66	17.47	16.55	24.65	23.26	27.4	27.18	27.57	x	x	395613	413589	362982	431206	396647	386081
High	P42892	Endothelin-converting enzyme 1 OS=Homo sapiens OX=9606 GN=ECE1 PE=1 SV=2	ECE1	27	27	1.028	0.904223	0.993217	1.1	0.557828	0.942836	1.156	0.575958	0.934464	1.385	0.242943	0.742456	0.749	0.667541	0.949017	0.841	0.442626	0.845195	1.605	0.13922	0.563645	1.319	0.698854	0.966134	1.235	0.539993	0.942557	23.54	24.01	29.29	25.09	27.96	38.09	34.64	29.41	26.67	x	x	2.45388e+06	2.56823e+06	2.43741e+06	2.86944e+06	2.4982e+06	2.51084e+06
High	Q13201	Multimerin-1 OS=Homo sapiens OX=9606 GN=MMRN1 PE=1 SV=3	MMRN1	27	27	1.069	0.957972	0.996814	1.17	0.320878	0.951197	1.2	0.649121	0.817112	0.881	0.436358	0.924864	2.059	0.058044	0.34947	1.865	0.00592141	0.040179	0.932	0.854645	0.991409	2.018	0.204254	0.761877	1.104	0.72808	0.969342	33.61	31.42	36.1	42.18	59.52	59.84	58.82	55.91	50.48	x	x	655364	619426	508253	648397	620326	522773
High	P11413	Glucose-6-phosphate 1-dehydrogenase OS=Homo sapiens OX=9606 GN=G6PD PE=1 SV=4	G6PD	27	27	1.133	0.581839	0.964358	1.41	0.0139293	0.270361	1.633	0.0355908	0.121882	1.532	0.11293	0.495488	1.127	0.610255	0.936713	1.653	0.0264007	0.14704	1.019	0.927409	0.991409	1.674	0.378101	0.89503	1.184	0.606287	0.942998	25.6	28.09	36.66	26.72	26.88	30.81	24.21	35.72	28.61	x	x	2.24852e+06	2.35572e+06	2.26844e+06	2.54753e+06	2.34745e+06	2.0103e+06
High	Q9Y2A7	Nck-associated protein 1 OS=Homo sapiens OX=9606 GN=NCKAP1 PE=1 SV=1	NCKAP1	27	27	1.16	0.709086	0.976431	1.118	0.486866	0.933136	1.288	0.504801	0.918089	1.236	0.64192	0.977917	0.72	0.603257	0.934628	1.261	0.498369	0.874208	1.308	0.515669	0.906505	1.782	0.311833	0.860014	1.942	0.29444	0.892966	25.45	24.93	35.51	28.5	28.42	29.42	30.87	40.11	43.77	x	x	383598	398031	352957	422678	386858	278458
High	P08648	Integrin alpha-5 OS=Homo sapiens OX=9606 GN=ITGA5 PE=1 SV=2	ITGA5	27	27	1.17	0.488162	0.94482	0.929	0.492632	0.976134	1.07	0.827285	0.922562	1.252	0.453048	0.934424	0.555	0.263438	0.785367	0.983	0.936723	0.993991	1.002	0.968844	0.995179	1.27	0.758472	0.973367	1.136	0.67596	0.956326	29.99	21.79	34.8	38.02	45.97	48.06	33.28	62.5	55.86	x	x	5.79588e+06	5.92769e+06	5.55437e+06	6.2675e+06	5.82987e+06	5.77095e+06
High	O43143	Pre-mRNA-splicing factor ATP-dependent RNA helicase DHX15 OS=Homo sapiens OX=9606 GN=DHX15 PE=1 SV=2	DHX15	28	27	1.253	0.424193	0.933993	0.901	0.389758	0.97628	1.128	0.830823	0.8587	1.014	0.841399	0.980506	0.617	0.381481	0.881506	0.994	0.887392	0.991827	1.251	0.624138	0.948349	1.265	0.764554	0.975024	1.339	0.751641	0.973271	22.63	19.06	23.91	22.17	26.29	27.2	33.3	40.27	31.44	x	x	715987	692398	656096	774165	646481	530760
High	Q99460	26S proteasome non-ATPase regulatory subunit 1 OS=Homo sapiens OX=9606 GN=PSMD1 PE=1 SV=2	PSMD1	27	27	1.331	0.253834	0.802908	1.086	0.627316	0.707743	1.482	0.182128	0.955485	1.393	0.271279	0.785732	0.498	0.171341	0.675109	1.06	0.943544	0.994843	1.895	0.0961613	0.450162	2.188	0.150609	0.691358	2.084	0.201339	0.846164	24.36	18.44	27.68	21.57	33.97	28.51	46.82	54.14	47.28	x	x	961839	1.00842e+06	903735	1.06684e+06	935396	717060
High	O60841	Eukaryotic translation initiation factor 5B OS=Homo sapiens OX=9606 GN=EIF5B PE=1 SV=4	EIF5B	27	27	1.492	0.136183	0.630442	0.898	0.368727	0.790103	1.463	0.235938	0.847107	1.509	0.185639	0.647697	0.852	0.894233	0.992681	1.391	0.213197	0.624104	0.731	0.424499	0.864871	0.94	0.751873	0.973354	0.938	0.732825	0.969342	48.66	24.4	40.52	42.36	24.28	28.92	58.24	45.33	37.86	x	x	828136	917167	770167	850823	806612	565035
High	P20700	Lamin-B1 OS=Homo sapiens OX=9606 GN=LMNB1 PE=1 SV=2	LMNB1	28	26	0.734	0.194467	0.740939	0.766	0.0449003	0.172649	0.56	0.0195106	0.281465	0.477	0.00256849	0.0270725	1.124	0.615079	0.936713	0.568	0.0115689	0.0724107	0.672	0.265752	0.746305	0.392	0.0329123	0.254103	0.744	0.569568	0.942557	48.29	49.42	46.58	36.24	44.24	50.69	37.58	53.24	46.15	x	x	1.04161e+06	651748	494449	672659	1.00999e+06	1.57308e+06
High	P11142	Heat shock cognate 71 kDa protein OS=Homo sapiens OX=9606 GN=HSPA8 PE=1 SV=1	HSPA8	39	26	0.884	0.584875	0.964358	0.918	0.434925	0.83835	0.801	0.283354	0.887155	0.855	0.408626	0.905534	0.85	0.888462	0.990455	0.985	0.945244	0.994843	0.769	0.44181	0.877998	0.774	0.472718	0.909884	0.624	0.329903	0.898467	29.78	25.24	32.83	28.97	35.14	40.77	30.51	43.63	29.49	x	x	1.79188e+07	1.79132e+07	1.65745e+07	1.80788e+07	1.85655e+07	2.14804e+07
High	P17655	Calpain-2 catalytic subunit OS=Homo sapiens OX=9606 GN=CAPN2 PE=1 SV=6	CAPN2	26	26	0.927	0.617382	0.964358	1.612	0.000871025	0.657703	1.523	0.156524	0.011025	0.845	0.326113	0.849335	0.744	0.656466	0.944877	1.091	0.84281	0.984691	1.585	0.236147	0.713465	1.756	0.326788	0.868667	1.402	0.600075	0.942998	26.28	32.47	34.55	25.88	25.72	28.4	30.74	46.38	24.68	x	x	583633	621609	586999	624111	596071	665867
High	P35221	Catenin alpha-1 OS=Homo sapiens OX=9606 GN=CTNNA1 PE=1 SV=1	CTNNA1	35	26	0.945	0.800489	0.97828	0.974	0.737746	0.967485	0.954	0.767138	0.981782	0.922	0.606717	0.972699	0.693	0.543667	0.919212	1.035	0.883141	0.990336	1.019	0.92819	0.991409	1.035	0.906988	0.988592	0.944	0.95805	0.994073	27.25	21.69	25.21	32.15	51.46	28.5	31.87	46.62	43.98	x	x	1.40933e+06	1.42772e+06	1.36357e+06	1.48201e+06	1.31624e+06	1.66102e+06
High	P07384	Calpain-1 catalytic subunit OS=Homo sapiens OX=9606 GN=CAPN1 PE=1 SV=1	CAPN1	26	26	0.96	0.745449	0.976431	1.123	0.454899	0.985348	1.094	0.890581	0.899106	1.141	0.781038	0.980048	1.136	0.597122	0.933365	1.092	0.727854	0.959808	0.912	0.812628	0.985757	1.044	0.921241	0.990577	0.72	0.477653	0.932157	23.04	17.38	25.45	19.11	26.11	22.57	26.24	36.67	28.46	x	x	700603	762750	703782	774824	717112	683965
High	Q9UH65	Switch-associated protein 70 OS=Homo sapiens OX=9606 GN=SWAP70 PE=1 SV=1	SWAP70	26	26	0.985	0.741294	0.976431	1.324	0.0619891	0.884814	1.375	0.330054	0.345269	0.766	0.212375	0.68767	0.791	0.759605	0.9707	1.004	0.985887	0.999967	1.138	0.699231	0.970988	1.171	0.888737	0.98552	0.945	0.887964	0.98927	27.74	29.87	22.16	45.02	26.59	35.55	27.53	35.69	24.03	x	x	502807	504677	442419	536470	519395	507097
High	Q14974	Importin subunit beta-1 OS=Homo sapiens OX=9606 GN=KPNB1 PE=1 SV=2	KPNB1	26	26	1.036	0.876704	0.99045	1.036	0.896598	0.975698	1.073	0.8189	0.999746	1.127	0.752531	0.980048	0.322	0.0177524	0.141619	1.207	0.440303	0.843862	1.403	0.292078	0.777351	1.701	0.360144	0.88321	1.727	0.26465	0.884783	20.07	19.6	23.27	36.06	30.16	26.49	42.67	47.92	28.72	x	x	1.65507e+06	1.70209e+06	1.5539e+06	1.77978e+06	1.65315e+06	1.62134e+06
High	Q9UIQ6	Leucyl-cystinyl aminopeptidase OS=Homo sapiens OX=9606 GN=LNPEP PE=1 SV=3	LNPEP	26	26	1.061	0.988394	0.998902	0.977	0.789154	0.988559	1.044	0.905404	0.987979	1.181	0.705225	0.980048	0.906	0.993328	0.999516	1.189	0.583501	0.921311	0.995	0.894425	0.991409	1.251	0.782272	0.975567	1.076	0.898631	0.989546	19.03	19.12	19.06	21.9	26.45	33.42	26.2	26.61	26.41	x	x	415809	404818	360724	452590	424293	339555
High	Q86VP6	Cullin-associated NEDD8-dissociated protein 1 OS=Homo sapiens OX=9606 GN=CAND1 PE=1 SV=2	CAND1	26	26	1.072	0.966191	0.998426	1.097	0.600251	0.954465	1.181	0.714827	0.947465	0.997	0.763824	0.980048	0.539	0.235115	0.753082	1.274	0.420186	0.832371	1.537	0.269866	0.750356	2.023	0.202471	0.760031	1.897	0.313878	0.893332	25.17	20.73	19	36.95	35.58	29.24	27.15	37.22	30.7	x	x	561692	592316	554844	632211	553339	496087
High	P09874	Poly [ADP-ribose] polymerase 1 OS=Homo sapiens OX=9606 GN=PARP1 PE=1 SV=4	PARP1	26	26	1.089	0.758215	0.976431	0.872	0.263734	0.933136	0.886	0.50681	0.755315	1.016	0.886796	0.987865	0.643	0.435333	0.904279	1.257	0.400932	0.817391	0.752	0.42425	0.864758	0.97	0.802021	0.975567	0.902	0.683869	0.956326	26.26	25.46	40.01	50.03	27.69	36.56	26.69	43.53	33.8	x	x	909350	877758	808097	938397	898994	802215
High	Q6ZMZ3	Nesprin-3 OS=Homo sapiens OX=9606 GN=SYNE3 PE=1 SV=2	SYNE3	26	26	1.093	0.833832	0.9797	0.92	0.486059	0.977434	1.013	0.856189	0.917692	1.146	0.765291	0.980048	1.234	0.472598	0.911605	1.013	0.95903	0.996266	0.766	0.44949	0.880275	0.718	0.380699	0.898141	0.72	0.519231	0.937878	24.8	15.1	27.39	26.48	25.82	26.25	34.98	32.15	32.35	x	x	790789	742090	624972	982842	919925	625492
High	Q14152	Eukaryotic translation initiation factor 3 subunit A OS=Homo sapiens OX=9606 GN=EIF3A PE=1 SV=1	EIF3A	26	26	1.177	0.67191	0.97018	1.174	0.316176	0.888985	1.377	0.339708	0.813626	0.908	0.517241	0.955266	0.398	0.0591555	0.353168	1.602	0.143751	0.498742	1.451	0.350558	0.820189	2.21	0.144987	0.68433	1.639	0.518633	0.937878	26.67	26.27	37.76	29.06	44.73	29.52	49.58	42.51	30.2	x	x	613660	575141	555699	605672	502306	481196
High	P12956	X-ray repair cross-complementing protein 6 OS=Homo sapiens OX=9606 GN=XRCC6 PE=1 SV=2	XRCC6	26	26	1.195	0.432552	0.934536	0.97	0.7148	0.949827	1.142	0.611905	0.981782	1.01	0.890136	0.988337	0.695	0.5476	0.919212	1.027	0.910239	0.991827	1.045	0.86816	0.991409	1.244	0.790288	0.975567	0.948	0.998846	0.99952	25.68	21.23	32.35	50.65	29.96	44.19	40.28	39.26	30.72	x	x	2.93232e+06	2.88406e+06	2.69879e+06	3.02569e+06	2.86957e+06	2.3545e+06
High	Q12906	Interleukin enhancer-binding factor 3 OS=Homo sapiens OX=9606 GN=ILF3 PE=1 SV=3	ILF3	26	26	1.221	0.379573	0.89988	0.842	0.152986	0.974939	1.075	0.813615	0.594444	1.197	0.571567	0.966668	0.44	0.0983573	0.492107	0.637	0.0640064	0.290332	3.321	0.000215641	0.00198916	2.373	0.10846	0.580745	1.743	0.157157	0.790385	30.9	26.13	34.77	39.62	39.65	37.89	75.89	55.95	35.39	x	x	2.54946e+06	2.68212e+06	2.39424e+06	2.7748e+06	2.43688e+06	2.35562e+06
High	Q01813	ATP-dependent 6-phosphofructokinase, platelet type OS=Homo sapiens OX=9606 GN=PFKP PE=1 SV=2	PFKP	30	26	1.377	0.17506	0.704205	1.037	0.887446	0.756652	1.401	0.213326	0.999746	0.958	0.725064	0.980048	0.596	0.338979	0.854818	1.355	0.242375	0.667638	1.25	0.488299	0.900883	1.662	0.386303	0.901021	2.763	0.0253114	0.249791	23.48	21.41	22.47	24.76	28.63	24.48	31.78	34.9	25.38	x	x	1.37192e+06	1.319e+06	1.25853e+06	1.44074e+06	1.37508e+06	916108
High	P50416	Carnitine O-palmitoyltransferase 1, liver isoform OS=Homo sapiens OX=9606 GN=CPT1A PE=1 SV=2	CPT1A	26	26	1.432	0.137417	0.632912	1.026	0.955084	0.620548	1.483	0.134984	0.999746	1.639	0.0916991	0.434339	0.923	0.95926	0.994846	0.569	0.0230177	0.131212	3.204	0.000364002	0.0033293	1.899	0.2531	0.818735	1.94	0.138528	0.754186	21.02	17.41	19.78	20.63	24.79	35.8	41.77	31.91	25.26	x	x	1.15397e+06	1.25905e+06	1.15933e+06	1.27393e+06	1.30054e+06	975120
High	P33527	Multidrug resistance-associated protein 1 OS=Homo sapiens OX=9606 GN=ABCC1 PE=1 SV=3	ABCC1	26	26	1.457	0.22643	0.775654	0.806	0.174442	0.951197	1.168	0.661005	0.63309	1.316	0.492443	0.948426	0.695	0.653981	0.944708	1.162	0.76678	0.967658	1.131	0.8473	0.991409	1.308	0.811389	0.976561	1.727	0.502467	0.935142	39.14	22.19	23.81	25.8	38.65	36.96	36.42	41.51	41.02	x	x	236500	231570	210563	218387	207185	135215
High	Q9UM54	Unconventional myosin-VI OS=Homo sapiens OX=9606 GN=MYO6 PE=1 SV=4	MYO6	26	26	1.932	0.0207749	0.186893	0.867	0.389593	0.365678	1.703	0.0562583	0.8587	1.12	0.968516	0.999812	0.925	0.846288	0.986814	1.02	0.860115	0.985806	2.085	0.0611519	0.326748	2.178	0.153329	0.693501	2.232	0.203942	0.846164	29.79	20.87	24.81	38.29	39	23.74	24.48	39.43	24.23	x	x	282760	274352	287217	327625	292590	128997
High	P49588	Alanine--tRNA ligase, cytoplasmic OS=Homo sapiens OX=9606 GN=AARS1 PE=1 SV=2	AARS1	25	25	0.518	0.00233044	0.0308165	1.243	0.142576	0.387386	0.66	0.0610779	0.571071	0.921	0.552806	0.961445	1.224	0.484747	0.911605	0.774	0.217134	0.632019	0.513	0.0715493	0.365229	0.413	0.0433094	0.312545	0.483	0.0947856	0.625371	53.07	34.94	29.17	20.46	25.57	29.6	36.66	39.24	54.91	x	x	204911	223845	218111	259789	257856	505729
High	P0C0L5	Complement C4-B OS=Homo sapiens OX=9606 GN=C4B PE=1 SV=2	C4B; C4B_2	25	25	0.785	0.191383	0.734801	1.223	0.20408	0.945051	0.939	0.587089	0.676604	1.028	0.867257	0.983964	0.687	0.705956	0.957461	1.013	0.720595	0.959532	0.545	0.0855047	0.41737	0.589	0.139336	0.673929	0.455	0.0374285	0.340693	17.76	18.86	11.37	9.44	7.4	11.38	27.54	21.99	12.47	x	x	82810.6	68084.2	60799.4	72475.8	71387.5	90890.2
High	Q92823	Neuronal cell adhesion molecule OS=Homo sapiens OX=9606 GN=NRCAM PE=1 SV=3	NRCAM	25	25	0.811	0.227813	0.776325	1.044	0.850964	0.916981	0.857	0.408303	0.996633	1.026	0.854137	0.980894	0.912	0.981689	0.997107	0.956	0.743324	0.960831	0.796	0.503737	0.903153	0.777	0.477401	0.911814	0.819	0.51845	0.937878	19.52	18.36	20.33	20.77	28.26	28.07	19.49	27.38	23.18	x	x	416244	418035	384023	469175	416041	567259
High	P04083	Annexin A1 OS=Homo sapiens OX=9606 GN=ANXA1 PE=1 SV=2	ANXA1	25	25	0.895	0.619729	0.964358	1.104	0.539236	0.989523	0.996	0.917265	0.931622	0.996	0.844303	0.980506	0.959	0.890573	0.991037	1.134	0.580279	0.921311	0.795	0.5052	0.903444	0.895	0.675567	0.957547	0.755	0.59398	0.942998	23.18	18.26	26.25	21.68	27.8	25.94	22.59	26.68	24.46	x	x	8.71725e+06	8.85936e+06	8.36979e+06	9.01231e+06	9.19907e+06	9.72982e+06
High	Q15084	Protein disulfide-isomerase A6 OS=Homo sapiens OX=9606 GN=PDIA6 PE=1 SV=1	PDIA6	25	25	1.016	0.946208	0.996814	1.008	0.93884	0.993501	1.007	0.957905	0.999746	1.118	0.777585	0.980048	1.174	0.545664	0.919212	1.063	0.790988	0.973348	0.74	0.374768	0.838664	0.802	0.518483	0.925635	0.678	0.43436	0.932157	28.21	21.54	34.21	26.28	29.07	33.38	20.65	31.35	31.5	x	x	7.4969e+06	7.97254e+06	7.91454e+06	8.14302e+06	7.90042e+06	7.89966e+06
High	O95479	GDH/6PGL endoplasmic bifunctional protein OS=Homo sapiens OX=9606 GN=H6PD PE=1 SV=2	H6PD	25	25	1.04	0.946562	0.996814	1.134	0.430085	0.958608	1.169	0.726745	0.8841	1.304	0.496293	0.950447	2.632	0.0138719	0.114843	1.142	0.591969	0.92291	0.694	0.352231	0.820189	0.769	0.463096	0.908826	0.634	0.333002	0.899126	20.75	17.23	19.14	18.4	28.45	27.7	23.88	44.92	28.93	x	x	373095	251265	235413	450796	419215	376025
High	Q02413	Desmoglein-1 OS=Homo sapiens OX=9606 GN=DSG1 PE=1 SV=2	DSG1	25	25	1.065	0.936598	0.996175	0.903	0.553208	0.967485	0.994	0.766724	0.934035	1.026	0.867393	0.983964	1.134	0.599931	0.933365	0.91	0.605848	0.932058	1.176	0.728574	0.974343	1.154	0.91268	0.989304	1.061	0.893839	0.989272	47.04	45.67	45.65	43.91	53.78	53.97	61.95	64.14	54	x	x	271044	322067	463946	112494	217646	301646
High	O75976	Carboxypeptidase D OS=Homo sapiens OX=9606 GN=CPD PE=1 SV=2	CPD	25	25	1.092	0.902968	0.993217	0.95	0.70683	0.989523	1.06	0.918852	0.981782	1.154	0.861809	0.982934	1.402	0.311854	0.839081	0.92	0.618621	0.938397	0.851	0.615352	0.946664	0.754	0.438833	0.908826	0.658	0.294908	0.892966	27.33	20.19	21.46	17.95	39.98	32.23	33.45	45.96	48.49	x	x	333637	357471	310727	376094	354630	315861
High	P14923	Junction plakoglobin OS=Homo sapiens OX=9606 GN=JUP PE=1 SV=3	JUP	31	25	1.111	0.872741	0.987666	1.04	0.829208	0.985348	1.125	0.895295	0.994191	1.078	0.96686	0.999812	1.287	0.415327	0.898802	0.929	0.645245	0.946752	1.202	0.642107	0.952782	1.129	0.949058	0.995417	0.887	0.621287	0.942998	34.99	30.94	26.18	27.7	33.75	40.86	40.49	34.69	29.1	x	x	313937	455967	574184	366085	303588	259288
High	Q96QK1	Vacuolar protein sorting-associated protein 35 OS=Homo sapiens OX=9606 GN=VPS35 PE=1 SV=2	VPS35	25	25	1.17	0.489427	0.945461	1.017	0.99206	0.926153	1.192	0.484953	0.999746	1.306	0.355455	0.870796	0.418	0.0764768	0.426178	1.169	0.501818	0.875467	2.479	0.00501687	0.039511	3.1	0.0307615	0.241459	2.746	0.013378	0.148607	22.63	16.82	19.96	19.87	43.13	29.01	43.08	56.93	44.92	x	x	1.62991e+06	1.84289e+06	1.62373e+06	1.97869e+06	1.86702e+06	1.38055e+06
High	O75533	Splicing factor 3B subunit 1 OS=Homo sapiens OX=9606 GN=SF3B1 PE=1 SV=3	SF3B1	25	25	1.208	0.522033	0.957377	0.98	0.801826	0.951197	1.2	0.674838	0.988136	1.168	0.731636	0.980048	0.557	0.266925	0.789624	0.937	0.682621	0.957565	1.593	0.26589	0.746305	1.522	0.493754	0.91784	1.817	0.367911	0.916425	21.26	19.74	21.96	20.63	29.32	22.36	29.73	34.8	33.84	x	x	692985	731295	678829	783473	730327	576305
High	P02786	Transferrin receptor protein 1 OS=Homo sapiens OX=9606 GN=TFRC PE=1 SV=2	TFRC	25	25	1.25	0.3789	0.89988	0.763	0.033262	0.951197	0.944	0.681558	0.232725	0.866	0.412079	0.908793	0.376	0.0438489	0.288115	1.227	0.499907	0.874368	0.816	0.538823	0.91003	1.044	0.920938	0.990577	1.16	0.982529	0.996224	17.35	16.37	16.15	13.89	30.51	26.42	22.81	38.31	33.83	x	x	962638	1.00105e+06	951297	1.04781e+06	963673	739753
High	Q9NSB2	Keratin, type II cuticular Hb4 OS=Homo sapiens OX=9606 GN=KRT84 PE=2 SV=2	KRT84	28	24	0.096	1e-17	2.57821e-16	9.517	1e-17	2.96916e-13	0.133	1.28786e-14	2.625e-16	0.083	1e-17	1.96781e-16	0.102	5.11409e-07	5.85577e-06	0.741	0.151569	0.5174							0.766	0.242275	0.868736	0	0	32.58	23.18	54.9	17.19			25.82	x	x		3136.81
High	P34932	Heat shock 70 kDa protein 4 OS=Homo sapiens OX=9606 GN=HSPA4 PE=1 SV=4	HSPA4	26	24	0.874	0.418612	0.930137	1.097	0.513483	0.885732	0.849	0.335888	0.930676	0.474	0.00320078	0.0325401	0.832	0.850616	0.987517	0.993	0.850559	0.985806	0.922	0.799107	0.985757	1.221	0.820077	0.978055	0.784	0.464371	0.932157	32.52	30.83	49.08	36.76	72.66	67.28	46.98	92.71	92.58	x	x	275878	244408	206115	262182	286193	477918
High	P08729	Keratin, type II cytoskeletal 7 OS=Homo sapiens OX=9606 GN=KRT7 PE=1 SV=5	KRT7	31	24	0.893	0.61549	0.964358	1.236	0.143841	0.978526	1.058	0.867621	0.574439	0.792	0.253059	0.758349	0.865	0.920769	0.994546	0.747	0.196827	0.597917	0.989	0.999037	0.999642	0.74	0.41707	0.90525	0.846	0.789453	0.97984	44.3	32.64	48.33	53.62	44	62.44	34.64	61.13	45.97	x	x	6.82007e+06	5.60299e+06	5.57407e+06	5.84884e+06	6.86285e+06	1.02684e+07
High	O60763	General vesicular transport factor p115 OS=Homo sapiens OX=9606 GN=USO1 PE=1 SV=2	USO1	24	24	0.916	0.540119	0.959935	1.048	0.83165	0.951197	0.962	0.671643	0.994191	1.017	0.803042	0.980048	0.523	0.209303	0.720045	1.088	0.871347	0.987046	1.587	0.262628	0.743846	1.876	0.26361	0.825079	1.697	0.41638	0.922697	41.76	22.76	37.58	38.88	56.46	29.15	74.82	75.69	80.71	x	x	398438	380732	413414	460400	347708	431081
High	P54577	Tyrosine--tRNA ligase, cytoplasmic OS=Homo sapiens OX=9606 GN=YARS1 PE=1 SV=4	YARS1	24	24	0.953	0.658518	0.967778	1.179	0.24575	0.976134	1.145	0.829428	0.728973	0.678	0.081918	0.405765	0.862	0.913928	0.994546	3.055	1.20222e-05	0.000102299	0.253	0.000444792	0.00403152	0.799	0.514213	0.925635	1.113	0.955885	0.994073	20.05	15.11	16.88	32.55	19.05	42.48	47.65	22.04	24.1	x	x	325111	322984	315241	419688	334526	371307
High	P35222	Catenin beta-1 OS=Homo sapiens OX=9606 GN=CTNNB1 PE=1 SV=1	CTNNB1	30	24	0.999	0.988232	0.998902	1.107	0.528734	0.973215	1.102	0.796109	0.931622	1.239	0.522558	0.959098	0.86	0.910238	0.994546	0.849	0.498549	0.874208	1.215	0.552631	0.914115	1.028	0.895637	0.98552	0.901	0.816019	0.983034	21.71	22.35	30.47	26.13	26.4	33.2	30.98	33.21	21.83	x	x	923054	1.0979e+06	1.01779e+06	1.20059e+06	1.00911e+06	1.0575e+06
High	Q16891	MICOS complex subunit MIC60 OS=Homo sapiens OX=9606 GN=IMMT PE=1 SV=1	IMMT	24	24	1.023	0.951779	0.996814	1.062	0.746405	0.973482	1.088	0.801335	0.981782	1.085	0.901303	0.992759	1.428	0.291834	0.817205	0.974	0.903905	0.991827	0.871	0.697977	0.970988	0.853	0.603856	0.947685	0.93	0.962491	0.994073	18.53	16.3	18.43	17.47	29.56	27.18	20.9	23.5	17.72	x	x	1.20293e+06	1.26416e+06	1.21088e+06	1.21997e+06	1.35521e+06	1.19918e+06
High	Q04637	Eukaryotic translation initiation factor 4 gamma 1 OS=Homo sapiens OX=9606 GN=EIF4G1 PE=1 SV=4	EIF4G1	28	24	1.063	0.790907	0.976869	0.952	0.616125	0.993501	1.007	0.957325	0.954822	1.051	0.977707	0.999812	0.498	0.171748	0.67511	1.121	0.616295	0.936557	1.363	0.327355	0.806513	1.403	0.607001	0.947756	1.333	0.429399	0.930836	19.16	21.93	23.89	24.98	66.41	25.27	50.15	52.36	50.49	x	x	5.10283e+06	4.1087e+06	3.87893e+06	5.25782e+06	4.15146e+06	8.53251e+06
High	A0FGR8	Extended synaptotagmin-2 OS=Homo sapiens OX=9606 GN=ESYT2 PE=1 SV=1	ESYT2	24	24	1.073	0.951152	0.996814	1.046	0.838493	0.98446	1.107	0.88454	0.994823	1.267	0.507681	0.952778	0.919	0.967166	0.996149	0.965	0.858763	0.985806	1.134	0.756598	0.977905	1.055	0.939199	0.994225	1.263	0.665445	0.956326	18.74	16.91	24.62	17.71	27.3	26.31	28.66	28.32	39.87	x	x	575305	588326	550935	630838	585909	498005
High	Q9NY33	Dipeptidyl peptidase 3 OS=Homo sapiens OX=9606 GN=DPP3 PE=1 SV=2	DPP3	24	24	1.08	0.958636	0.996814	1.328	0.0516508	0.807928	1.446	0.252854	0.307509	1.449	0.279232	0.795761	0.271	0.00953727	0.0825189	0.839	0.330059	0.767087	5.847	6.32266e-06	6.22436e-05	5.824	0.000522608	0.00577673	4.525	0.00626412	0.0751361	18.09	16.11	16.43	18.2	27.26	32.21	62.2	26.87	37.38	x	x	365398	392116	342035	396865	372034	342603
High	Q9P2B2	Prostaglandin F2 receptor negative regulator OS=Homo sapiens OX=9606 GN=PTGFRN PE=1 SV=2	PTGFRN	24	24	1.142	0.82807	0.9797	0.903	0.525861	0.988142	1.046	0.90165	0.931622	1.13	0.880859	0.986743	2.122	0.0493778	0.312636	0.805	0.306001	0.742781	0.86	0.621205	0.948349	0.708	0.366025	0.887342	0.874	0.640821	0.94632	22.06	17.91	20.88	16.74	21.8	21.82	18.35	22.68	19.91	x	x	276892	295988	260377	302180	308362	242835
High	O94973	AP-2 complex subunit alpha-2 OS=Homo sapiens OX=9606 GN=AP2A2 PE=1 SV=2	AP2A2	34	24	1.145	0.761854	0.976431	0.979	0.7753	0.988559	1.103	0.909394	0.985931	1.214	0.635603	0.977057	1.109	0.637174	0.942325	1.053	0.964627	0.998499	1.315	0.48384	0.900371	1.58	0.446218	0.908826	1.266	0.830201	0.983034	41.81	22.72	44.54	43.89	64.51	32.94	80.02	76.1	96.62	x	x	600720	573372	457317	576132	543653	460779
High	Q9UBG0	C-type mannose receptor 2 OS=Homo sapiens OX=9606 GN=MRC2 PE=1 SV=2	MRC2	24	24	1.164	0.774422	0.976431	1.057	0.681702	0.951197	1.219	0.669995	0.973192	1.234	0.64141	0.977917	2.417	0.0235575	0.179232	1.049	0.889444	0.991827	0.938	0.859994	0.991409	0.97	0.80184	0.975567	1.104	0.919063	0.991545	26.4	17.07	24	21.14	33.04	26.11	24.35	28.53	29.34	x	x	260778	254386	219653	269289	259412	247677
High	Q96TA1	Protein Niban 2 OS=Homo sapiens OX=9606 GN=NIBAN2 PE=1 SV=3	NIBAN2	24	24	1.192	0.488325	0.94482	1.192	0.23269	0.690478	1.419	0.170261	0.718122	1.479	0.159304	0.59969	0.306	0.0129442	0.108134	0.887	0.54367	0.909117	3.853	0.000240758	0.00221214	3.699	0.0115176	0.107403	2.867	0.0517231	0.431185	22.49	20.33	24.35	21.13	51.23	40.83	64.27	51.12	44.53	x	x	1.23572e+06	1.29235e+06	1.13718e+06	1.34174e+06	1.25587e+06	997888
High	Q08188	Protein-glutamine gamma-glutamyltransferase E OS=Homo sapiens OX=9606 GN=TGM3 PE=1 SV=4	TGM3	24	24	1.225	0.505621	0.950512	0.839	0.178449	0.924876	0.865	0.444322	0.639097	1.123	0.857461	0.982234	1.012	0.793496	0.978163	1.354	0.188174	0.586926	1.104	0.737804	0.977194	1.501	0.512376	0.925285	1.265	0.665978	0.956326	54.77	55.8	64.92	50.56	56.75	60.71	69.32	53.42	52.4	x	x	700104	657577	703945	1.1904e+06	772149	306147
High	O00231	26S proteasome non-ATPase regulatory subunit 11 OS=Homo sapiens OX=9606 GN=PSMD11 PE=1 SV=3	PSMD11	24	24	1.31	0.284151	0.829882	0.992	0.847376	0.876134	1.323	0.321617	0.996633	0.882	0.484094	0.946837	0.396	0.0578638	0.349213	1.493	0.139398	0.489568	1.319	0.47919	0.899634	1.905	0.250231	0.815275	1.744	0.391509	0.916425	19.31	15.72	21.71	23.91	44.14	36.46	33.11	53.06	36.83	x	x	1.07554e+06	1.12949e+06	1.06423e+06	1.1021e+06	984473	759607
High	Q9Y4I1	Unconventional myosin-Va OS=Homo sapiens OX=9606 GN=MYO5A PE=1 SV=2	MYO5A	27	24	1.389	0.336478	0.871045	0.922	0.638219	0.941652	1.226	0.569765	0.95549	0.82	0.30346	0.826225	0.664	0.537848	0.919212	1.1	0.818036	0.980498	1.554	0.262636	0.743846	1.686	0.370252	0.887351	2.107	0.233812	0.867362	40.71	28.28	39.92	25.8	48.55	28.15	30.41	61.51	46.89	x	x	209794	241415	228546	241532	250040	173028
High	Q03252	Lamin-B2 OS=Homo sapiens OX=9606 GN=LMNB2 PE=1 SV=4	LMNB2	25	23	0.784	0.276353	0.825157	0.973	0.765028	0.796705	0.773	0.243077	0.983474	0.72	0.147723	0.577383	1.57	0.203355	0.713603	0.557	0.00960063	0.0610094	0.854	0.66792	0.962491	0.469	0.0788229	0.473146	0.667	0.417557	0.922697	37.06	35.46	37.23	31.95	41.36	48.58	36.58	53.11	29.27	x	x	1.09323e+06	928075	736717	823080	1.151e+06	1.45545e+06
High	P0DMV9	Heat shock 70 kDa protein 1B OS=Homo sapiens OX=9606 GN=HSPA1B PE=1 SV=1	HSPA1B	27	23	0.829	0.405501	0.922775	1.051	0.810256	0.929286	0.875	0.494773	0.991519	0.919	0.596956	0.970691	0.889	0.971602	0.997107	1.318	0.22299	0.641062	0.785	0.480755	0.900045	1.007	0.862506	0.982624	0.795	0.680952	0.956326	22.57	16.44	22.24	19.93	27.16	24.47	24.5	32.26	25.08	x	x	2.79046e+06	2.70937e+06	2.70304e+06	2.771e+06	2.69974e+06	3.12798e+06
High	P08758	Annexin A5 OS=Homo sapiens OX=9606 GN=ANXA5 PE=1 SV=2	ANXA5	23	23	0.841	0.442455	0.934536	1.025	0.958364	0.925452	0.861	0.452849	0.999746	0.971	0.763176	0.980048	1.137	0.595616	0.933365	1.13	0.590477	0.922782	0.716	0.322243	0.801404	0.838	0.57942	0.936801	0.574	0.241824	0.868736	25.2	19.56	23.41	21.08	28.95	39.75	23.69	36.65	23.74	x	x	1.22475e+07	1.29182e+07	1.1976e+07	1.36385e+07	1.24526e+07	1.44172e+07
High	O60610	Protein diaphanous homolog 1 OS=Homo sapiens OX=9606 GN=DIAPH1 PE=1 SV=2	DIAPH1	23	23	0.927	0.484547	0.94482	1.203	0.225652	0.969855	1.181	0.775876	0.70823	1.106	0.941871	0.998576	0.433	0.124157	0.565835	1.714	0.0855291	0.35685	1.152	0.757354	0.977905	1.953	0.28348	0.843277	1.428	0.839809	0.983034	21.37	21.48	25.77	28.37	26.5	30.85	21.55	32	24.95	x	x	252754	236660	218286	256836	243080	272612
High	Q92626	Peroxidasin homolog OS=Homo sapiens OX=9606 GN=PXDN PE=1 SV=2	PXDN	23	23	0.944	0.584959	0.964358	1.222	0.155448	0.965104	1.182	0.749712	0.597975	1.531	0.201094	0.67007	0.963	0.882385	0.989141	0.852	0.464818	0.861429	1.453	0.344415	0.820189	1.383	0.62717	0.950015	1.7	0.414035	0.922697	26.2	24.68	27.32	28.9	36.69	42.62	38.5	55.46	39.09	x	x	263016	299688	267697	276655	276757	299133
High	Q6NUK1	Calcium-binding mitochondrial carrier protein SCaMC-1 OS=Homo sapiens OX=9606 GN=SLC25A24 PE=1 SV=2	SLC25A24	23	23	0.957	0.777033	0.976431	1.251	0.119272	0.933136	1.2	0.518659	0.509652	1.4	0.239933	0.736948	1.238	0.468313	0.908787	1.124	0.607301	0.932755	1.035	0.889974	0.991409	1.157	0.908318	0.988592	1.183	0.608647	0.942998	24.54	16.34	20.94	22.48	22.43	19.86	17.71	16.72	21.94	x	x	1.0884e+06	1.15427e+06	995235	1.17826e+06	1.14158e+06	1.15867e+06
High	P78344	Eukaryotic translation initiation factor 4 gamma 2 OS=Homo sapiens OX=9606 GN=EIF4G2 PE=1 SV=1	EIF4G2	23	23	1.016	0.89041	0.992712	1.034	0.908998	0.985348	1.028	0.895197	0.999746	1.168	0.732286	0.980048	0.378	0.04519	0.293385	1.079	0.904764	0.991827	1.666	0.193137	0.653746	1.873	0.26485	0.825079	1.466	0.628157	0.943072	19.91	18.03	22.38	29.63	39.09	30.85	34.47	37.47	33.47	x	x	605321	668426	548577	634699	569125	638101
High	P26641	Elongation factor 1-gamma OS=Homo sapiens OX=9606 GN=EEF1G PE=1 SV=3	EEF1G	23	23	1.041	0.861083	0.985259	1.031	0.921161	0.959354	1.101	0.729986	0.999746	1.003	0.866809	0.983964	0.734	0.634627	0.942325	1.256	0.31471	0.753333	0.94	0.876371	0.991409	1.275	0.751456	0.973306	0.937	0.976129	0.995062	24.04	21.32	33.73	23.59	37.86	31.95	32.82	55.24	31.03	x	x	5.45348e+06	5.57071e+06	5.50142e+06	5.94352e+06	5.21212e+06	5.54973e+06
High	P13797	Plastin-3 OS=Homo sapiens OX=9606 GN=PLS3 PE=1 SV=4	PLS3	33	23	1.089	0.70934	0.976431	1.245	0.128835	0.64732	1.407	0.150636	0.53287	1.363	0.27074	0.784924	0.79	0.757855	0.969697	1.37	0.16526	0.549255	1.135	0.674525	0.963935	2.168	0.156203	0.697448	1.417	0.350498	0.911206	27.53	23.4	29.81	26.48	45.71	39.19	54.33	61.35	55.54	x	x	3.40294e+06	3.47923e+06	3.12508e+06	3.79126e+06	3.49916e+06	3.32466e+06
High	Q96AC1	Fermitin family homolog 2 OS=Homo sapiens OX=9606 GN=FERMT2 PE=1 SV=1	FERMT2	23	23	1.09	0.940462	0.996175	0.993	0.84328	0.993332	1.092	0.951927	0.996633	0.993	0.766867	0.980048	0.621	0.389293	0.88486	1.139	0.711514	0.959532	1.354	0.463313	0.887606	1.488	0.524033	0.926063	1.275	0.830371	0.983034	25.69	25.15	26.45	22.52	42.62	35.99	43.55	51.42	51.55	x	x	454549	456545	409167	506781	446893	411269
High	Q86YZ3	Hornerin OS=Homo sapiens OX=9606 GN=HRNR PE=1 SV=2	HRNR	23	23	1.1	0.960611	0.996814	0.8	0.170987	0.914569	0.867	0.398438	0.628896	0.837	0.389203	0.892139	0.945	0.916611	0.994546	0.931	0.668804	0.954294	1.309	0.539678	0.91003	1.35	0.663235	0.953641	1.55	0.54706	0.942557	42.42	50.14	33.1	34.28	38.16	59.68	66.01	65.87	57.29	x	x	226793	273348	1.09033e+06	137709	221649	275024
High	Q15008	26S proteasome non-ATPase regulatory subunit 6 OS=Homo sapiens OX=9606 GN=PSMD6 PE=1 SV=1	PSMD6	23	23	1.107	0.760512	0.976431	1.196	0.224808	0.913682	1.302	0.39684	0.707022	1.371	0.319715	0.843111	0.716	0.593059	0.933365	1.358	0.245823	0.670943	1.045	0.8645	0.991409	1.433	0.576744	0.936801	1.185	0.849264	0.983034	20.08	18.09	24.69	29.96	29.42	28.42	22.47	33.6	25.39	x	x	739225	885253	698008	970179	856396	664157
High	Q9UKK3	Protein mono-ADP-ribosyltransferase PARP4 OS=Homo sapiens OX=9606 GN=PARP4 PE=1 SV=3	PARP4	23	23	1.118	0.851187	0.983501	0.996	0.925045	0.976134	1.149	0.821742	0.999746	1.036	0.840954	0.980506	0.721	0.604747	0.935597	1.36	0.300351	0.734972	1.055	0.954318	0.9937	1.374	0.637265	0.950015	1.328	0.794359	0.98033	26.06	20.36	22.72	25.37	27.75	31.17	33.37	28.41	25.94	x	x	328259	385567	350037	437496	378264	321468
High	O43747	AP-1 complex subunit gamma-1 OS=Homo sapiens OX=9606 GN=AP1G1 PE=1 SV=5	AP1G1	23	23	1.153	0.668356	0.968954	1.094	0.594045	0.9274	1.283	0.492562	0.947465	1.329	0.390231	0.892139	0.455	0.115344	0.543982	1.181	0.615659	0.936059	1.975	0.0696115	0.358461	2.385	0.106131	0.572051	2.007	0.214092	0.849481	19.39	17.69	19	18.05	30.73	25.4	34.45	40.12	28.84	x	x	703942	793597	701070	841417	769308	650149
High	P07900	Heat shock protein HSP 90-alpha OS=Homo sapiens OX=9606 GN=HSP90AA1 PE=1 SV=5	HSP90AA1	37	23	1.167	0.496495	0.949518	1.199	0.21668	0.661612	1.399	0.158408	0.698578	1.23	0.499572	0.950447	0.307	0.0131034	0.109266	1.37	0.165051	0.548953	1.96	0.0366683	0.220411	3.434	0.017658	0.153056	2.609	0.0185726	0.193895	27.68	23.31	26.52	29.15	40.46	57.59	44.22	57.39	35.76	x	x	4.98986e+06	5.38259e+06	4.98665e+06	5.55926e+06	5.44923e+06	4.5708e+06
High	Q8IXB1	DnaJ homolog subfamily C member 10 OS=Homo sapiens OX=9606 GN=DNAJC10 PE=1 SV=2	DNAJC10	23	23	1.183	0.66069	0.968184	1.076	0.673737	0.947282	1.233	0.601116	0.969165	1.407	0.338082	0.856885	0.971	0.867908	0.989095	1.228	0.509546	0.881678	1.223	0.607023	0.944832	1.537	0.481394	0.911814	1.591	0.49595	0.93428	26.19	13.92	24.3	19.64	29.63	29.41	26.75	32.56	34.45	x	x	477088	473934	469488	490199	462418	362644
High	O75083	WD repeat-containing protein 1 OS=Homo sapiens OX=9606 GN=WDR1 PE=1 SV=4	WDR1	23	23	1.187	0.625696	0.964358	0.886	0.308937	0.985348	1.033	0.894021	0.810884	0.582	0.0196169	0.146966	0.6	0.347533	0.861441	1.435	0.218097	0.632454	1.231	0.597047	0.940424	1.889	0.257732	0.823143	1.888	0.308434	0.893332	28.76	72.36	48.58	26.75	53.79	24.37	55.83	58.33	40.06	x	x	565709	619355	605633	554428	591893	479911
High	Q8IWT6	Volume-regulated anion channel subunit LRRC8A OS=Homo sapiens OX=9606 GN=LRRC8A PE=1 SV=1	LRRC8A	26	23	1.191	0.626794	0.964358	0.973	0.77417	0.973679	1.161	0.807737	0.985931	1.241	0.660267	0.980048	0.577	0.302868	0.828303	0.833	0.39053	0.812713	2.221	0.0575436	0.311733	2.001	0.210706	0.768857	1.753	0.429961	0.930836	19.72	18.71	21.11	20.97	49.9	26.78	40.47	39.11	45.26	x	x	365152	409279	381586	389464	349502	277565
High	P05106	Integrin beta-3 OS=Homo sapiens OX=9606 GN=ITGB3 PE=1 SV=2	ITGB3	23	23	1.31	0.327173	0.863413	0.931	0.517015	0.944909	1.235	0.580143	0.931378	1.223	0.594605	0.969855	1.793	0.114735	0.543982	0.822	0.414474	0.828797	0.884	0.754455	0.977617	0.733	0.405181	0.901021	0.815	0.656312	0.95424	17.23	13.79	13.13	16.93	19.24	20.72	16.68	16.08	15.33	x	x	624668	681578	624054	704648	696197	562312
High	O95782	AP-2 complex subunit alpha-1 OS=Homo sapiens OX=9606 GN=AP2A1 PE=1 SV=3	AP2A1	33	23	1.506	0.128443	0.613626	0.94	0.531712	0.771509	1.472	0.225546	0.931622	1.549	0.189363	0.652484	0.6	0.346304	0.860804	1.039	0.942029	0.994564	1.153	0.787174	0.984936	1.458	0.552097	0.933493	2.088	0.229299	0.863744	33.24	22.86	30.23	32.74	30.05	47.06	74.15	49.32	34.38	x	x	501836	504765	475717	557055	502587	320662
High	P11387	DNA topoisomerase 1 OS=Homo sapiens OX=9606 GN=TOP1 PE=1 SV=2	TOP1	23	23	1.711	0.0295262	0.243763	0.621	0.000256323	0.990507	1.043	0.928855	0.00375941	1.071	0.988641	0.999812	0.962	0.883719	0.989141	0.805	0.340399	0.770383	0.879	0.715444	0.971958	0.741	0.418363	0.907249	0.803	0.507193	0.935558	34.77	22.44	20.12	17.2	35.36	23.64	45.76	44.42	45.98	x	x	938198	1.01874e+06	920439	1.0468e+06	1.05229e+06	622339
High	O60313	Dynamin-like 120 kDa protein, mitochondrial OS=Homo sapiens OX=9606 GN=OPA1 PE=1 SV=3	OPA1	23	23	1.936	0.0202564	0.184022	0.948	0.754636	0.174606	1.866	0.0198046	0.983474	1.659	0.135779	0.55097	1.388	0.297264	0.82329	0.787	0.31209	0.752469	1.76	0.168079	0.612853	1.425	0.584369	0.936919	1.672	0.484331	0.93428	21.24	16.94	20.23	18.84	19.98	25.84	25.32	20.43	23.14	x	x	275228	288712	272196	284136	286040	140427
High	P19013	Keratin, type II cytoskeletal 4 OS=Homo sapiens OX=9606 GN=KRT4 PE=1 SV=5	KRT4	32	22	0.731	0.125452	0.604974	1.459	0.00540679	0.729125	1.501	0.196236	0.054303	0.441	0.00327238	0.0329755	0.19	0.000919713	0.00924331	0.605	0.0351647	0.183826	1.815	0.212643	0.684371	1.221	0.978906	0.998551	1.487	0.853314	0.983034	83.83	91.65	86.55	63.43	45.85	55.37	36.29	79.11	52.29	x	x	531753	140053	226467	861328		1267.81
High	P49419	Alpha-aminoadipic semialdehyde dehydrogenase OS=Homo sapiens OX=9606 GN=ALDH7A1 PE=1 SV=5	ALDH7A1	22	22	0.787	0.286769	0.831494	1.266	0.0995079	0.998234	1.018	0.996158	0.462556	0.891	0.509639	0.953026	1.722	0.137772	0.600534	0.965	0.87236	0.987046	0.896	0.760888	0.97849	0.862	0.619613	0.949424	0.691	0.46028	0.932157	18.63	16.75	17.57	17	19.53	19.1	17.77	20.49	15.73	x	x	1.14941e+06	1.15678e+06	1.09163e+06	1.26898e+06	1.11647e+06	1.49e+06
High	Q16881	Thioredoxin reductase 1, cytoplasmic OS=Homo sapiens OX=9606 GN=TXNRD1 PE=1 SV=3	TXNRD1	23	22	0.788	0.289283	0.832606	1.136	0.408241	0.944909	0.9	0.580348	0.868646	1.058	0.958325	0.999812	0.97	0.870077	0.989095	1.077	0.74429	0.960831	0.936	0.86439	0.991409	0.991	0.836418	0.980255	0.728	0.537763	0.942557	25.43	21.34	27.15	21.21	32.22	35.91	26.68	38.61	25.74	x	x	6.32036e+06	6.35307e+06	6.35246e+06	6.754e+06	6.38253e+06	7.48344e+06
High	P10586	Receptor-type tyrosine-protein phosphatase F OS=Homo sapiens OX=9606 GN=PTPRF PE=1 SV=2	PTPRF	22	22	0.794	0.244141	0.79582	0.941	0.89557	0.747789	0.75	0.20807	0.999746	1.069	0.942541	0.998576	1.852	0.103661	0.510284	0.75	0.219698	0.634336	1.052	0.914075	0.991409	0.804	0.521763	0.926063	0.91	0.626003	0.943072	28.8	28.08	27.78	25.46	33.41	28.63	30.73	25.2	26.17	x	x	93936.8	89079.4	69436.7	83520.2	90185.2	131384
High	P14543	Nidogen-1 OS=Homo sapiens OX=9606 GN=NID1 PE=1 SV=3	NID1	22	22	0.826	0.409341	0.92613	1.176	0.27861	0.953897	0.943	0.712652	0.775955	1.024	0.909511	0.99358	2.058	0.0580908	0.34947	0.821	0.38035	0.80471	0.711	0.312249	0.793922	0.591	0.200777	0.757032	0.646	0.407202	0.922697	19.26	22.4	20.61	17.09	20.38	25.13	24.54	27.78	20.37	x	x	751917	804858	738163	737104	591141	906781
High	P29323	Ephrin type-B receptor 2 OS=Homo sapiens OX=9606 GN=EPHB2 PE=1 SV=5	EPHB2	24	22	0.974	0.655421	0.967778	0.93	0.692417	0.933136	0.909	0.531628	0.976491	1.014	0.824386	0.980048	0.831	0.848069	0.987517	0.927	0.638577	0.945297	0.755	0.444818	0.879058	0.754	0.426282	0.908826	0.7	0.305465	0.893332	21.69	19.66	25.67	19.03	27.1	27.47	24.54	34.96	22.82	x	x	180580	228004	231706	221633	197044	244878
High	Q4KMQ2	Anoctamin-6 OS=Homo sapiens OX=9606 GN=ANO6 PE=1 SV=2	ANO6	22	22	0.977	0.679753	0.971649	1.186	0.235302	0.969985	1.136	0.782474	0.722323	1.319	0.509118	0.952778	1.439	0.283499	0.810024	1.06	0.905928	0.991827	1.203	0.708607	0.971958	1.254	0.778184	0.975567	1.22	0.875307	0.988886	23.18	19.84	23.3	17.39	26.15	30.99	24.6	30.04	28.5	x	x	196859	199672	190661	206460	202449	182190
High	P23368	NAD-dependent malic enzyme, mitochondrial OS=Homo sapiens OX=9606 GN=ME2 PE=1 SV=1	ME2	23	22	0.979	0.922276	0.993308	1.037	0.887747	0.993332	1.007	0.955763	0.999746	1.173	0.631204	0.976769	1.473	0.260407	0.781671	1.005	0.983771	0.999967	0.838	0.61278	0.945856	0.851	0.601394	0.946032	0.612	0.307032	0.893332	22.24	15.33	18.44	19.54	30.01	29.93	26.58	27.93	25.24	x	x	1.34659e+06	1.38573e+06	1.27697e+06	1.37741e+06	1.35045e+06	1.22615e+06
High	P05783	Keratin, type I cytoskeletal 18 OS=Homo sapiens OX=9606 GN=KRT18 PE=1 SV=2	KRT18	24	22	0.98	0.92492	0.993308	1.034	0.906009	0.990851	1	0.930822	0.999746	0.903	0.547713	0.961445	0.907	0.992308	0.999494	0.886	0.591807	0.92291	0.761	0.422838	0.864758	0.704	0.359263	0.882004	0.683	0.444022	0.932157	34.94	28.57	38.09	37.3	36.54	41.68	32.06	48.77	35.33	x	x	7.81414e+06	7.43703e+06	7.61766e+06	8.09657e+06	7.68914e+06	9.65469e+06
High	Q10471	Polypeptide N-acetylgalactosaminyltransferase 2 OS=Homo sapiens OX=9606 GN=GALNT2 PE=1 SV=1	GALNT2	23	22	1.032	0.893317	0.992954	0.981	0.779389	0.993332	1.033	0.952865	0.986069	0.952	0.701808	0.980048	0.436	0.0941411	0.482552	1.439	0.108532	0.423858	1.035	0.890213	0.991409	1.541	0.4779	0.911814	1.626	0.210215	0.849481	20.8	19.37	26.41	19.34	33.93	32.81	25.54	39.76	38.66	x	x	4.32752e+06	3.11126e+06	2.99188e+06	2.81529e+06	2.91101e+06	2.67502e+06
High	P54802	Alpha-N-acetylglucosaminidase OS=Homo sapiens OX=9606 GN=NAGLU PE=1 SV=2	NAGLU	22	22	1.056	0.879728	0.991463	1.024	0.764416	0.995207	1.111	0.966614	0.983474	1.174	0.797976	0.980048	3.203	0.00372349	0.0345549	0.927	0.661085	0.952011	0.995	0.947781	0.9937	0.935	0.743559	0.97013	0.76	0.385471	0.916425	37.95	25.2	29.86	22.84	32.49	29.11	21.66	27.72	23.64	x	x	105707	115783	146485	141063	77238.2	63397
High	Q9H223	EH domain-containing protein 4 OS=Homo sapiens OX=9606 GN=EHD4 PE=1 SV=1	EHD4	26	22	1.062	0.818398	0.9797	1.092	0.597348	0.952344	1.139	0.705572	0.947465	0.986	0.806344	0.980048	1.082	0.677641	0.950896	1.12	0.620803	0.938957	1.24	0.490916	0.900883	1.385	0.625774	0.950015	1.363	0.440333	0.932157	28.44	17.92	27.34	27.54	28.17	31.56	27.67	37.46	34.37	x	x	1.01145e+06	1.032e+06	933279	1.02689e+06	1.04082e+06	959643
High	Q9BZ29	Dedicator of cytokinesis protein 9 OS=Homo sapiens OX=9606 GN=DOCK9 PE=1 SV=2	DOCK9	24	22	1.082	0.95925	0.996814	1.133	0.409339	0.951197	1.22	0.627622	0.868646	1.282	0.538164	0.961413	0.956	0.895996	0.992846	0.966	0.773092	0.969902	1.411	0.429212	0.869182	1.367	0.64452	0.950015	1.493	0.583968	0.942557	25.22	21.25	22.07	23.05	23.17	29.92	24.54	22.32	31.14	x	x	488849	501085	545396	400420	417466	349510
High	Q32P28	Prolyl 3-hydroxylase 1 OS=Homo sapiens OX=9606 GN=P3H1 PE=1 SV=2	P3H1	23	22	1.084	0.752744	0.976431	0.993	0.852504	0.977434	1.078	0.841855	0.996633	0.993	0.827678	0.980048	1.016	0.785818	0.976145	0.802	0.326904	0.766179	0.876	0.712556	0.971958	0.707	0.364475	0.885684	0.754	0.583673	0.942557	27.95	22.33	27.78	24.2	31.68	35.12	32.43	40.04	25.35	x	x	1.22336e+06	1.2034e+06	1.04503e+06	1.18625e+06	1.26693e+06	1.24963e+06
High	Q10567	AP-1 complex subunit beta-1 OS=Homo sapiens OX=9606 GN=AP1B1 PE=1 SV=2		37	22	1.1	0.723809	0.976431	1.034	0.883671	0.977434	1.102	0.846198	0.999746	1.169	0.697101	0.980048	0.726	0.615702	0.936713	1.156	0.593172	0.92291	1.079	0.81497	0.986553	1.385	0.625415	0.950015	1.255	0.654054	0.953097	33.75	21.86	32.78	22.37	50.23	28.83	66.17	56.73	70.63	x	x	964209	1.00332e+06	936685	1.03107e+06	970376	753874
High	O95373	Importin-7 OS=Homo sapiens OX=9606 GN=IPO7 PE=1 SV=1	IPO7	22	22	1.103	0.800536	0.97828	0.921	0.49063	0.993066	1.043	0.939	0.921427	1.199	0.666497	0.980048	0.314	0.0152075	0.123023	1.306	0.341896	0.770909	1.536	0.262436	0.743846	2.038	0.197238	0.756245	1.94	0.305446	0.893332	19.17	21.25	24.77	24.46	29.5	24.69	22.16	19.81	22.27	x	x	753226	811200	785433	897990	741912	587550
High	O43242	26S proteasome non-ATPase regulatory subunit 3 OS=Homo sapiens OX=9606 GN=PSMD3 PE=1 SV=2	PSMD3	22	22	1.125	0.700018	0.976431	1.13	0.411822	0.925452	1.279	0.450716	0.870364	1.093	0.93719	0.998576	0.472	0.135153	0.592484	1.134	0.718906	0.959532	1.923	0.0877335	0.425149	2.28	0.127815	0.640064	1.802	0.348611	0.909095	17.03	16.38	20.97	20.94	40.66	23.06	30.09	44.78	32.37	x	x	836184	839129	790611	891503	810600	734656
High	P14735	Insulin-degrading enzyme OS=Homo sapiens OX=9606 GN=IDE PE=1 SV=4	IDE	22	22	1.153	0.797362	0.976869	1.077	0.610237	0.945051	1.241	0.587331	0.951218	1.138	0.850198	0.980894	0.845	0.931007	0.994546	1.201	0.680191	0.957565	0.898	0.744025	0.977617	1.087	0.971191	0.997411	1.107	0.841483	0.983034	20.23	17.48	19.41	18.58	18.97	26.9	42.58	22.77	25.39	x	x	386146	289316	288382	314784	338976	228352
High	P30153	Serine/threonine-protein phosphatase 2A 65 kDa regulatory subunit A alpha isoform OS=Homo sapiens OX=9606 GN=PPP2R1A PE=1 SV=4	PPP2R1A	22	22	1.165	0.692446	0.976431	1.014	0.975769	0.951197	1.207	0.658052	0.999746	0.867	0.390312	0.892139	0.518	0.200516	0.709979	1.425	0.236804	0.65898	1.105	0.839654	0.989709	1.441	0.568436	0.936782	1.765	0.363043	0.913864	29.52	38.64	32.52	33.57	31.2	39.07	29.46	42.94	30.23	x	x	501623	514418	517361	531696	449809	422574
High	Q1KMD3	Heterogeneous nuclear ribonucleoprotein U-like protein 2 OS=Homo sapiens OX=9606 GN=HNRNPUL2 PE=1 SV=1	HNRNPUL2	22	22	1.187	0.449744	0.934536	1.022	0.975087	0.901374	1.244	0.374384	0.999746	1.199	0.567952	0.964882	0.909	0.988276	0.997653	0.816	0.367751	0.796172	1.663	0.112574	0.494457	1.348	0.665497	0.953828	1.145	0.662357	0.955332	26.34	21.03	24.87	20.79	24.9	30.56	30.44	23.27	22.09	x	x	3.63417e+06	3.48197e+06	3.09401e+06	4.88567e+06	4.75329e+06	3.06559e+06
High	P63010	AP-2 complex subunit beta OS=Homo sapiens OX=9606 GN=AP2B1 PE=1 SV=1	AP2B1	37	22	1.197	0.481023	0.943759	0.971	0.721698	0.945212	1.17	0.593753	0.981782	1.354	0.301959	0.824587	0.725	0.613692	0.936713	1.284	0.270337	0.702762	1.02	0.924928	0.991409	1.501	0.512584	0.925285	1.172	0.7673	0.975516	23.45	19.81	23.09	29.82	53.45	36.79	37.4	51.73	45.65	x	x	1.15195e+06	1.43396e+06	1.22605e+06	1.58474e+06	1.11278e+06	912854
High	Q9BQG0	Myb-binding protein 1A OS=Homo sapiens OX=9606 GN=MYBBP1A PE=1 SV=2	MYBBP1A	22	22	1.2	0.422766	0.932837	0.865	0.219335	0.98446	1.053	0.884183	0.700756	1.049	0.983709	0.999812	0.573	0.294894	0.820179	0.994	0.974928	0.999373	1.313	0.387036	0.846313	1.243	0.791753	0.975567	1.558	0.248321	0.868736	25.54	28.21	27.44	21.74	38.12	40.09	29	37.21	35.64	x	x	2.46424e+06	2.54571e+06	2.48894e+06	2.43297e+06	2.47818e+06	1.57906e+06
High	Q14554	Protein disulfide-isomerase A5 OS=Homo sapiens OX=9606 GN=PDIA5 PE=1 SV=1	PDIA5	22	22	1.22	0.496363	0.949518	1.059	0.769072	0.925452	1.293	0.473812	0.984514	1.238	0.573754	0.967128	1.515	0.234076	0.753082	1.204	0.41432	0.828797	0.879	0.718064	0.971958	1.191	0.861291	0.982624	1.061	0.876727	0.989029	24.73	14.65	20.82	17.86	29.08	26.84	26.32	32.97	40.08	x	x	659317	711903	680586	701714	736266	605762
High	Q92538	Golgi-specific brefeldin A-resistance guanine nucleotide exchange factor 1 OS=Homo sapiens OX=9606 GN=GBF1 PE=1 SV=2	GBF1	22	22	1.257	0.542787	0.959935	1.049	0.669708	0.920284	1.318	0.41314	0.967767	1.488	0.272297	0.786692	0.605	0.460811	0.908787	1.223	0.71824	0.959532	1.297	0.6153	0.946664	1.596	0.535923	0.928738	1.866	0.490628	0.93428	23.38	27.62	22.12	33.71	23.7	26.11	27.26	27.85	26.97	x	x	199567	195852	159037	181297	161121	146047
High	Q08945	FACT complex subunit SSRP1 OS=Homo sapiens OX=9606 GN=SSRP1 PE=1 SV=1	SSRP1	22	22	1.261	0.361981	0.890481	0.807	0.090526	0.981601	1.018	0.877277	0.437399	1.278	0.488905	0.947788	0.667	0.485299	0.911605	1.301	0.344467	0.77295	0.639	0.2274	0.704385	0.81	0.532626	0.928217	0.773	0.453966	0.932157	24.01	25.15	24.98	26.68	30.55	44.14	30.32	34.55	29.16	x	x	925699	980424	894331	987144	945428	714222
High	Q16658	Fascin OS=Homo sapiens OX=9606 GN=FSCN1 PE=1 SV=3	FSCN1	22	22	1.271	0.290285	0.832606	0.718	0.00846205	0.946516	0.91	0.599781	0.0814473	0.923	0.604659	0.972699	0.136	1.37322e-05	0.000151581	1.456	0.266583	0.699144	5.157	8.18164e-07	8.17467e-06	8.702	1.69225e-05	0.000199721	3.059	0.0470446	0.403368	16.89	26.33	28.68	25	92.08	39.89	45.93	101.72	79.62	x	x	1.46823e+06	1.57454e+06	1.53092e+06	1.52506e+06	1.29631e+06	1.0362e+06
High	Q14690	Protein RRP5 homolog OS=Homo sapiens OX=9606 GN=PDCD11 PE=1 SV=3	PDCD11	22	22	1.273	0.541801	0.959935	0.835	0.266877	0.995207	1.069	0.969955	0.758285	1.039	0.869522	0.983964	0.858	0.973978	0.997107	1.013	0.868109	0.986838	0.825	0.552475	0.914115	0.843	0.547756	0.933493	0.852	0.461502	0.932157	30.5	22.54	23.35	29.45	30.98	30.56	31.08	29.22	28.87	x	x	242841	274184	245205	251750	241988	193389
High	P40763	Signal transducer and activator of transcription 3 OS=Homo sapiens OX=9606 GN=STAT3 PE=1 SV=2	STAT3	22	22	1.278	0.502604	0.950512	1.169	0.259989	0.806255	1.453	0.251809	0.751657	1.448	0.308964	0.83522	0.434	0.14095	0.607484	1.294	0.70673	0.959532	1.593	0.294783	0.779545	3.186	0.042643	0.309213	2.956	0.134771	0.744827	23.29	24.39	27.45	26.36	31.29	43.1	89.47	26.32	25.13	x	x	157757	149728	165223	167143	179255	117242
High	Q12797	Aspartyl/asparaginyl beta-hydroxylase OS=Homo sapiens OX=9606 GN=ASPH PE=1 SV=3	ASPH	22	22	1.301	0.372319	0.895261	1.042	0.861885	0.922626	1.325	0.416846	0.997541	1.157	0.7789	0.980048	0.734	0.633993	0.942325	1.899	0.0152151	0.0917828	0.98	0.955393	0.9937	1.712	0.353438	0.881221	1.76	0.411698	0.922697	21.25	18.68	23.58	22.97	51.74	45.55	32.2	59.8	55.02	x	x	581304	592028	566690	693628	647621	501234
High	B5ME19	Eukaryotic translation initiation factor 3 subunit C-like protein OS=Homo sapiens OX=9606 GN=EIF3CL PE=1 SV=1	EIF3CL	22	22	1.302	0.380639	0.900448	1.045	0.838262	0.900137	1.364	0.362319	0.994823	0.838	0.345846	0.86086	0.347	0.0279329	0.2035	1.21	0.656096	0.949527	1.636	0.211737	0.682863	2.1	0.176405	0.733179	1.92	0.312675	0.893332	26.34	17.98	23.1	26.28	34.85	46.83	45.58	35.55	34.84	x	x	606005	619205	528389	642096	611664	473652
High	P52306	Rap1 GTPase-GDP dissociation stimulator 1 OS=Homo sapiens OX=9606 GN=RAP1GDS1 PE=1 SV=3	RAP1GDS1	23	22	1.308	0.377968	0.899135	1.051	0.82345	0.876134	1.404	0.319008	0.994129	1.284	0.547774	0.961445	0.376	0.0438776	0.288115	1.142	0.817354	0.980498	2.072	0.0826791	0.406115	2.738	0.0570888	0.38222	2.174	0.217243	0.849481	26.67	20.9	23.26	30.02	43.29	31.73	62.61	60.82	37.82	x	x	323442	395599	287724	352380	362423	335016
High	Q7L576	Cytoplasmic FMR1-interacting protein 1 OS=Homo sapiens OX=9606 GN=CYFIP1 PE=1 SV=1	CYFIP1	36	22	1.318	0.452243	0.935774	0.996	0.993167	0.924876	1.315	0.437902	0.999746	1.197	0.731554	0.980048	0.638	0.52406	0.916546	1.277	0.482413	0.864691	1.393	0.446205	0.879687	1.831	0.332685	0.871615	1.983	0.346129	0.907259	22.77	30.34	25.06	27.85	36.31	38.42	28.7	46.26	44.28	x	x	250669	273657	269251	293598	240793	184006
High	Q13724	Mannosyl-oligosaccharide glucosidase OS=Homo sapiens OX=9606 GN=MOGS PE=1 SV=5	MOGS	22	22	1.348	0.299201	0.841445	0.93	0.471147	0.933136	1.272	0.507685	0.909231	1.272	0.527758	0.96025	1.004	0.807761	0.981538	1.281	0.39779	0.817083	1.447	0.340222	0.819261	1.916	0.245434	0.806817	1.656	0.448139	0.932157	29.74	23.52	23.36	19.94	29.79	27.48	30.08	38.66	35.79	x	x	458074	481804	502183	489374	419843	330143
High	P78371	T-complex protein 1 subunit beta OS=Homo sapiens OX=9606 GN=CCT2 PE=1 SV=4	CCT2	22	22	1.359	0.280717	0.826216	0.679	0.00376492	0.951197	0.958	0.673862	0.0400093	0.99	0.717084	0.980048	0.526	0.214601	0.733068	2.504	0.000424869	0.00337506	0.28	0.000488917	0.00439743	0.757	0.447807	0.908826	1.349	0.72729	0.969342	36.45	27	33.28	30.37	41.79	39.85	42.48	44.68	32.68	x	x	670946	637605	750657	673852	726795	501381
High	P11216	Glycogen phosphorylase, brain form OS=Homo sapiens OX=9606 GN=PYGB PE=1 SV=5	PYGB	26	22	1.442	0.207854	0.754124	0.962	0.663032	0.8247	1.442	0.271552	0.963113	1.048	0.86999	0.983964	0.619	0.441231	0.904279	1.38	0.360125	0.790613	1.293	0.567527	0.923093	1.875	0.300642	0.851778	2.286	0.205356	0.847351	29.48	40.09	18.45	22.82	32.65	22.86	26.74	42.45	29.42	x	x	451967	467660	487087	525395	462795	292875
High	P29401	Transketolase OS=Homo sapiens OX=9606 GN=TKT PE=1 SV=3	TKT	22	22	1.509	0.0692516	0.428988	0.847	0.164947	0.762479	1.345	0.216788	0.618553	1.934	0.0108454	0.0924277	1.044	0.739033	0.965195	0.934	0.761582	0.965016	1.137	0.670006	0.962491	1.068	0.959414	0.995417	1.917	0.1016	0.650927	29.81	29.92	27.97	29.55	36.38	26.83	17.04	32.44	22.59	x	x	1.99088e+06	2.00536e+06	1.84326e+06	2.03902e+06	2.1431e+06	1.237e+06
High	P06733	Alpha-enolase OS=Homo sapiens OX=9606 GN=ENO1 PE=1 SV=2	ENO1	26	22	1.62	0.0331928	0.263204	0.938	0.53595	0.420525	1.531	0.0695404	0.931622	1.223	0.513283	0.953615	0.819	0.822776	0.983307	0.669	0.0754217	0.326547	2.391	0.00702779	0.0541649	1.579	0.4471	0.908826	1.112	0.711541	0.962903	25.12	21.48	28.15	24.8	35.96	43.3	31.66	38.18	27.78	x	x	1.59942e+07	1.64018e+07	1.49817e+07	1.68647e+07	1.66137e+07	1.02421e+07
High	P00352	Retinal dehydrogenase 1 OS=Homo sapiens OX=9606 GN=ALDH1A1 PE=1 SV=2	ALDH1A1	23	21	0.743	0.188508	0.727394	1.242	0.132919	0.951197	0.917	0.638071	0.546339	0.71	0.110174	0.488066	2.158	0.0451438	0.293385	0.972	0.896052	0.991827	0.844	0.626432	0.948452	0.802	0.518258	0.925635	0.59	0.267812	0.887939	23.65	17.65	25.81	22.35	38.75	30.29	30.02	30.73	25.38	x	x	1.61646e+06	1.32448e+06	1.29174e+06	1.4157e+06	1.62586e+06	2.15324e+06
High	P06396	Gelsolin OS=Homo sapiens OX=9606 GN=GSN PE=1 SV=1	GSN	21	21	0.842	0.412183	0.92613	1.4	0.01618	0.939747	1.165	0.566459	0.136733	1.095	0.889978	0.988337	2.112	0.0507444	0.319093	0.975	0.908642	0.991827	1.162	0.623672	0.948349	1.27	0.75819	0.973367	0.867	0.833894	0.983034	36.32	23.89	32.37	23.92	32.77	33.87	29.77	47.22	49.08	x	x	1.00887e+06	986721	871149	941366	1.06144e+06	1.25462e+06
High	P55268	Laminin subunit beta-2 OS=Homo sapiens OX=9606 GN=LAMB2 PE=1 SV=2	LAMB2	21	21	0.882	0.465714	0.939733	1.16	0.284329	0.998234	1.046	0.985425	0.782931	1.207	0.707695	0.980048	1.209	0.473783	0.911605	0.884	0.531591	0.899182	0.905	0.778054	0.983114	0.821	0.553433	0.933493	0.825	0.475922	0.932157	20.58	16.02	20.6	16.76	21.58	27.52	18.92	21.12	22.49	x	x	163303	163457	145896	159737	125716	179825
High	P23229	Integrin alpha-6 OS=Homo sapiens OX=9606 GN=ITGA6 PE=1 SV=5	ITGA6	21	21	0.995	0.772298	0.976431	0.871	0.353527	0.926153	0.912	0.487009	0.835245	1.082	0.97688	0.999812	0.476	0.16077	0.653935	0.919	0.614515	0.936059	0.814	0.508135	0.904404	0.713	0.292316	0.84851	0.688	0.271922	0.890738	27.18	24.13	22.06	21.5	26.59	29.23	19.52	23.44	25.21	x	x	312180	327111	359028	317025	289849	293699
High	P46459	Vesicle-fusing ATPase OS=Homo sapiens OX=9606 GN=NSF PE=1 SV=3	NSF	21	21	1.016	0.946176	0.996814	0.986	0.811484	0.974503	0.966	0.811997	0.991551	1.107	0.809032	0.980048	1.143	0.588133	0.932462	0.954	0.833457	0.982883	0.883	0.728489	0.974343	0.811	0.533939	0.928217	0.832	0.758451	0.975516	24.24	13.44	24.67	20.56	36.57	32.76	26.04	42.95	46.53	x	x	1.34154e+06	1.34598e+06	1.38605e+06	1.57571e+06	1.45562e+06	1.55026e+06
High	Q16555	Dihydropyrimidinase-related protein 2 OS=Homo sapiens OX=9606 GN=DPYSL2 PE=1 SV=1	DPYSL2	24	21	1.023	0.950376	0.996814	0.92	0.476656	0.951197	0.967	0.693434	0.913473	0.537	0.00455799	0.0435383	0.435	0.0931131	0.479664	1.339	0.26886	0.701695	1.31	0.487623	0.900883	1.74	0.335971	0.873937	3.482	0.0122632	0.137238	21.33	25.06	22.48	43.83	49.92	33.18	31.5	46.31	40.51	x	x	689051	691552	588662	708896	767107	661327
High	Q16851	UTP--glucose-1-phosphate uridylyltransferase OS=Homo sapiens OX=9606 GN=UGP2 PE=1 SV=5	UGP2	21	21	1.062	0.82602	0.9797	1.261	0.106744	0.761089	1.362	0.215238	0.48177	1.221	0.536882	0.961413	0.429	0.0868345	0.463688	1.348	0.25893	0.689564	1.499	0.208103	0.675794	2.147	0.162274	0.706094	1.871	0.213238	0.849481	18.24	17.21	19.57	17.97	27.06	26.4	24.12	32.4	28.66	x	x	1.2263e+06	1.27319e+06	1.17907e+06	1.3565e+06	1.30993e+06	987649
High	Q9UQ80	Proliferation-associated protein 2G4 OS=Homo sapiens OX=9606 GN=PA2G4 PE=1 SV=3	PA2G4	21	21	1.078	0.740588	0.976431	1.302	0.063702	0.620489	1.426	0.134117	0.351197	1.231	0.496243	0.950447	0.499	0.172222	0.675823	1.765	0.0121001	0.0751304	1.183	0.584964	0.931382	2.056	0.190904	0.750878	1.549	0.318092	0.893332	20.55	22.17	22.79	22.89	28.94	30.2	20.74	38.81	26.73	x	x	1.91537e+06	1.98419e+06	1.90056e+06	1.96171e+06	1.89877e+06	1.8103e+06
High	O95347	Structural maintenance of chromosomes protein 2 OS=Homo sapiens OX=9606 GN=SMC2 PE=1 SV=2	SMC2	21	21	1.09	0.908939	0.993308	0.782	0.0925411	0.884885	0.845	0.331124	0.442588	1.023	0.826506	0.980048	0.339	0.0360409	0.250506	0.881	0.475663	0.864691	1.125	0.920957	0.991409	1.054	0.803148	0.975567	1.15	0.891313	0.98927	17.16	17.21	23.85	18.93	69.77	19.41	11.93	6.66	5.9	x	x	331331	372625	333222	397004	370487	268364
High	Q13620	Cullin-4B OS=Homo sapiens OX=9606 GN=CUL4B PE=1 SV=4	CUL4B	31	21	1.136	0.701655	0.976431	1.122	0.447089	0.924876	1.293	0.428154	0.893598	1.177	0.700667	0.980048	0.655	0.460068	0.908787	1.129	0.721758	0.959532	1.601	0.19751	0.660457	1.906	0.24977	0.814835	1.864	0.214808	0.849481	20.05	12.48	17.61	14.14	30.74	24.98	29.97	33.46	36.19	x	x	776343	842447	767898	873178	768970	710179
High	Q9BXJ9	N-alpha-acetyltransferase 15, NatA auxiliary subunit OS=Homo sapiens OX=9606 GN=NAA15 PE=1 SV=1	NAA15	21	21	1.143	0.748871	0.976431	0.962	0.68232	0.998234	1.071	0.993373	0.973238	1.004	0.809076	0.980048	0.521	0.206135	0.717009	1.091	0.844442	0.985015	1.162	0.768255	0.979188	1.261	0.769093	0.975567	1.445	0.632178	0.943911	25.12	29.68	21.14	23.48	40.51	41.51	26.43	27.13	28.99	x	x	535263	546909	511244	586505	553111	530466
High	P13647	Keratin, type II cytoskeletal 5 OS=Homo sapiens OX=9606 GN=KRT5 PE=1 SV=3	KRT5	35	21	1.153	0.531915	0.959935	0.866	0.224251	0.976134	0.971	0.828835	0.706711	0.979	0.789935	0.980048	1.036	0.751636	0.96615	0.981	0.930694	0.993343	1.141	0.663382	0.959151	1.098	0.994318	0.9997	1.113	0.709973	0.962903	35.94	45.58	41.87	42.13	48.33	59.59	67.11	57.5	52.98	x	x	3.12117e+06	3.08945e+06	3.95447e+06	3.12938e+06	2.69946e+06	2.67207e+06
High	P51659	Peroxisomal multifunctional enzyme type 2 OS=Homo sapiens OX=9606 GN=HSD17B4 PE=1 SV=3	HSD17B4	21	21	1.219	0.495708	0.949353	0.919	0.492559	0.967485	1.161	0.765706	0.922562	1.223	0.610829	0.973699	1.15	0.578471	0.926802	1.106	0.714566	0.959532	1.003	0.961657	0.9937	1.071	0.963606	0.995456	1.042	0.956107	0.994073	22.16	19.78	26.39	19.64	32.06	42.18	22.36	36.4	40.92	x	x	762413	774186	714811	839037	758982	603384
High	Q13617	Cullin-2 OS=Homo sapiens OX=9606 GN=CUL2 PE=1 SV=2	CUL2	21	21	1.255	0.56189	0.961543	1.084	0.548167	0.89728	1.335	0.360585	0.931622	1.311	0.527939	0.96025	0.481	0.193492	0.698709	1.531	0.191572	0.592374	1.267	0.625566	0.948452	1.902	0.32912	0.869779	2.297	0.233378	0.867362	20.28	21.29	19.91	19.03	30.14	31.72	27.29	32.62	30.57	x	x	265027	223502	178524	284483	205893	144320
High	Q9UH99	SUN domain-containing protein 2 OS=Homo sapiens OX=9606 GN=SUN2 PE=1 SV=3	SUN2	21	21	1.329	0.263499	0.811382	0.931	0.507416	0.933136	1.232	0.524202	0.927319	1.271	0.458486	0.93571	1.217	0.492156	0.911605	0.781	0.266409	0.699144	0.981	0.950614	0.9937	0.766	0.459397	0.908826	0.693	0.344718	0.906967	21.56	19.59	21.45	21.61	35.01	44.14	26.03	34.95	33.08	x	x	955898	900282	939960	1.03625e+06	962330	782167
High	Q9Y262	Eukaryotic translation initiation factor 3 subunit L OS=Homo sapiens OX=9606 GN=EIF3L PE=1 SV=1	EIF3L	21	21	1.333	0.324933	0.86093	1.098	0.585323	0.790103	1.463	0.235902	0.945191	1.096	0.96174	0.999812	0.36	0.0346723	0.242917	1.119	0.866658	0.986635	2.183	0.0504338	0.285426	2.469	0.091475	0.52081	1.892	0.350542	0.911206	22.56	13.77	26.79	26.23	25.36	32.43	37.93	24.5	22.48	x	x	619319	662045	617441	624966	592441	440173
High	Q969V3	Nicalin OS=Homo sapiens OX=9606 GN=NCLN PE=1 SV=2	NCLN	21	21	1.477	0.158752	0.672766	1.093	0.618403	0.619288	1.602	0.132158	0.955485	1.758	0.0656709	0.348497	0.603	0.353704	0.865039	0.869	0.489483	0.868845	1.69	0.215347	0.689286	1.477	0.534557	0.928217	1.604	0.512396	0.937878	20.48	18.26	21.43	24.17	27.02	22.38	24.89	23.55	23.49	x	x	588186	608382	542347	589961	577102	393137
High	Q9H845	Complex I assembly factor ACAD9, mitochondrial OS=Homo sapiens OX=9606 GN=ACAD9 PE=1 SV=1	ACAD9	21	21	1.584	0.0422288	0.309603	0.913	0.410001	0.607092	1.437	0.125878	0.868646	1.631	0.0654331	0.348444	0.738	0.64283	0.942325	1.049	0.836506	0.982883	2.015	0.0297793	0.186559	2.324	0.118201	0.608814	2.611	0.018464	0.193456	26.28	22.59	25.51	28.68	33.53	27.65	34.17	43.53	38.36	x	x	2.23938e+06	2.31218e+06	2.13715e+06	2.28274e+06	2.08025e+06	1.87814e+06
High	P16435	NADPH--cytochrome P450 reductase OS=Homo sapiens OX=9606 GN=POR PE=1 SV=2	POR	21	21	1.601	0.0999456	0.536284	0.895	0.430185	0.843406	1.445	0.287162	0.8841	1.508	0.273543	0.789683	0.355	0.0464253	0.298908	1.275	0.733443	0.96039	2.277	0.0522158	0.291985	3.725	0.0170529	0.149485	2.221	0.323754	0.895787	25.37	20.43	25.43	22.82	33.99	42.21	63.51	49.17	36.52	x	x	350652	343005	322442	347258	323772	208024
High	P06576	ATP synthase subunit beta, mitochondrial OS=Homo sapiens OX=9606 GN=ATP5F1B PE=1 SV=3	ATP5F1B	21	21	2.166	0.00137071	0.019286	0.949	0.597643	0.14362	2.025	0.0153556	0.947465	1.252	0.539708	0.961413	1.533	0.223276	0.744201	0.852	0.49334	0.871711	1.693	0.150613	0.590112	1.434	0.575319	0.936801	1.636	0.273358	0.890738	32.42	40.19	33.72	31.39	27.4	51.79	42.34	46.01	55.13	x	x	1.16807e+06	1.05575e+06	959355	977173	1.10804e+06	543991
High	P27708	CAD protein OS=Homo sapiens OX=9606 GN=CAD PE=1 SV=3	CAD	21	21	2.221	0.00105129	0.015305	0.599	4.68456e-05	0.798288	1.458	0.246013	0.000762066	1.181	0.788857	0.980048	0.576	0.30137	0.828182	1.396	0.254013	0.682689	1.049	0.967101	0.99426	1.583	0.444324	0.908826	2.247	0.173247	0.828106	36	25.76	26.37	26.76	56.93	26.26	37.73	47.25	49.15	x	x	535674	583307	541902	586768	595370	264248
High	O00754	Lysosomal alpha-mannosidase OS=Homo sapiens OX=9606 GN=MAN2B1 PE=1 SV=3	MAN2B1	20	20	0.664	0.0468774	0.332318	1.363	0.036897	0.941652	0.941	0.570232	0.24736	1.128	0.9113	0.9937	1.133	0.601282	0.93358	0.787	0.295462	0.730061	1.569	0.258464	0.738964	1.215	0.828148	0.979684	1.024	0.824789	0.983034	34.78	24.54	34.91	25.92	33.11	36.03	25.02	29.29	24.95	x	x	198088	239767	200377	204036	223741	289514
High	P31948	Stress-induced-phosphoprotein 1 OS=Homo sapiens OX=9606 GN=STIP1 PE=1 SV=1	STIP1	20	20	0.697	0.100963	0.536649	0.995	0.893434	0.619599	0.712	0.133299	0.999746	0.236	1.08593e-08	1.96797e-07	0.675	0.503366	0.913006	0.71	0.156994	0.530866	1.255	0.54928	0.912443	0.944	0.75892	0.973367	0.561	0.200351	0.846164	30.14	27.77	30.59	43.71	50.95	26.27	31.84	33.74	37.49	x	x	878938	851495	734774	808613	1.04306e+06	1.45684e+06
High	P00558	Phosphoglycerate kinase 1 OS=Homo sapiens OX=9606 GN=PGK1 PE=1 SV=3	PGK1	20	20	0.799	0.313663	0.852981	0.742	0.0188571	0.270361	0.608	0.0355531	0.153922	0.358	3.8822e-05	0.000579801	0.378	0.0450015	0.292987	1.535	0.107042	0.41909	0.77	0.464937	0.888548	1.18	0.875655	0.98552	1.508	0.570378	0.942557	26.14	63.3	69.78	55.36	70.82	39.81	40.91	38.01	46.07	x	x	884249	4.95462e+06	7.58011e+06	963466	994913	1.03522e+06
High	P12429	Annexin A3 OS=Homo sapiens OX=9606 GN=ANXA3 PE=1 SV=3	ANXA3	20	20	0.856	0.488335	0.94482	1.084	0.636708	0.951197	0.932	0.689352	0.95549	0.97	0.759475	0.980048	1.31	0.391928	0.88486	1.099	0.677647	0.957565	0.655	0.206836	0.674014	0.726	0.394666	0.901021	0.601	0.288266	0.892966	12.62	11.69	15.36	12.63	21.54	22.14	18.09	22.25	19.42	x	x	4.22068e+06	4.30172e+06	4.0846e+06	4.31515e+06	4.25171e+06	4.85788e+06
High	P04040	Catalase OS=Homo sapiens OX=9606 GN=CAT PE=1 SV=3	CAT	20	20	0.942	0.760941	0.976431	0.973	0.735143	0.951197	0.92	0.630477	0.981782	1.078	0.924716	0.996667	1.25	0.454232	0.906298	0.889	0.601777	0.929397	0.805	0.54857	0.912443	0.735	0.408472	0.901323	0.626	0.369723	0.916425	17.55	15.49	14.9	15.32	19.39	20.88	18.37	25.17	21.08	x	x	932814	902072	1.00966e+06	932978	895326	973114
High	Q86SF2	N-acetylgalactosaminyltransferase 7 OS=Homo sapiens OX=9606 GN=GALNT7 PE=1 SV=1	GALNT7	20	20	0.943	0.681365	0.971847	0.924	0.500175	0.931758	0.887	0.499338	0.922651	1.156	0.771543	0.980048	0.715	0.591287	0.933365	0.828	0.35511	0.784775	0.944	0.790572	0.984936	0.797	0.509965	0.925285	0.848	0.569369	0.942557	23.42	18.21	20.91	21.4	21.44	23.46	23.75	24.09	19.54	x	x	663447	619275	558579	716710	630213	655325
High	P00367	Glutamate dehydrogenase 1, mitochondrial OS=Homo sapiens OX=9606 GN=GLUD1 PE=1 SV=2	GLUD1	21	20	0.961	0.857146	0.983501	1.023	0.969213	0.977434	0.973	0.835203	0.999746	1.137	0.726422	0.980048	1.465	0.26556	0.788264	1.079	0.74054	0.960831	0.77	0.444599	0.879058	0.839	0.58023	0.936801	0.749	0.580869	0.942557	19.76	19.74	18.14	17.67	22.45	26.33	24.21	24.23	19.11	x	x	3.8712e+06	3.90532e+06	3.63087e+06	4.26982e+06	4.01427e+06	4.15123e+06
High	P26006	Integrin alpha-3 OS=Homo sapiens OX=9606 GN=ITGA3 PE=1 SV=5	ITGA3	20	20	0.963	0.865287	0.985259	1.122	0.463974	0.985348	1.051	0.890557	0.902931	1.299	0.366694	0.877598	0.731	0.626407	0.941864	0.843	0.449004	0.850548	1.429	0.260896	0.743101	1.238	0.798303	0.975567	1.199	0.586848	0.942557	30.66	18.5	31.21	30.33	25.5	28.92	32.48	37	35.26	x	x	1.9668e+06	2.0566e+06	1.80415e+06	2.13981e+06	1.92714e+06	2.07705e+06
High	Q9H0D6	5'-3' exoribonuclease 2 OS=Homo sapiens OX=9606 GN=XRN2 PE=1 SV=1	XRN2	20	20	0.968	0.884654	0.991463	0.99	0.835773	0.97357	0.965	0.806135	0.994823	1.112	0.794384	0.980048	0.769	0.711287	0.958378	0.95	0.819149	0.980604	0.913	0.805396	0.985757	0.857	0.611174	0.948576	0.798	0.686536	0.956527	18.26	16.02	19.53	17.62	39.25	32.46	22.91	29.57	30.1	x	x	2.7152e+06	2.92624e+06	2.52624e+06	2.84578e+06	3.05348e+06	2.76172e+06
High	Q92508	Piezo-type mechanosensitive ion channel component 1 OS=Homo sapiens OX=9606 GN=PIEZO1 PE=1 SV=4	PIEZO1	20	20	0.997	0.704197	0.976431	0.995	0.945811	0.977434	1.001	0.853755	0.999746	1.338	0.437245	0.924864	1.165	0.557375	0.920577	1.168	0.658107	0.950373	1.144	0.769502	0.979595	1.364	0.648552	0.950402	1.346	0.729935	0.969342	25.69	24.1	26.69	25.46	32.72	27.98	20.35	37.11	33.42	x	x	207589	208965	242202	275882	181401	175781
High	Q7Z794	Keratin, type II cytoskeletal 1b OS=Homo sapiens OX=9606 GN=KRT77 PE=1 SV=3	KRT77	25	20	1.036	0.877955	0.991119	0.781	0.0456515	0.729125	0.763	0.196101	0.283481	0.734	0.14539	0.573261	1.017	0.785324	0.976145	0.757	0.216533	0.630663	1.121	0.701876	0.971958	0.944	0.75825	0.973367	1.073	0.774311	0.976505	49.39	46.87	47.36	35.47	53.56	59.53	65.55	80.85	54.92	x	x	1.34404e+07	1.13797e+07	1.38229e+07	9.22792e+06	1.33036e+07	1.3529e+07
High	P04075	Fructose-bisphosphate aldolase A OS=Homo sapiens OX=9606 GN=ALDOA PE=1 SV=2	ALDOA	24	20	1.043	0.854321	0.983501	1.128	0.438461	0.925452	1.199	0.469982	0.888395	0.97	0.759238	0.980048	0.979	0.852147	0.987517	0.995	0.980875	0.999967	1.383	0.306422	0.788918	1.371	0.640292	0.950015	0.957	0.985282	0.996535	31.22	14	31.53	15.68	31.04	24.36	42.13	43.79	30.37	x	x	1.23726e+07	1.28105e+07	1.22778e+07	1.27203e+07	1.33861e+07	1.28774e+07
High	Q16666	Gamma-interferon-inducible protein 16 OS=Homo sapiens OX=9606 GN=IFI16 PE=1 SV=3	IFI16	20	20	1.124	0.667057	0.968954	0.759	0.0361684	0.925452	0.86	0.450357	0.245012	0.717	0.133584	0.543944	0.647	0.443477	0.904279	1.647	0.053031	0.253659	0.913	0.826596	0.987465	1.484	0.527977	0.926063	2.24	0.139143	0.755281	16.33	33.23	30.22	55.09	83.55	41.41	34.53	41.99	72.22	x	x	860396	979797	919648	881422	887113	803657
High	Q92973	Transportin-1 OS=Homo sapiens OX=9606 GN=TNPO1 PE=1 SV=2	TNPO1	23	20	1.135	0.771336	0.976431	0.969	0.736237	0.978526	1.118	0.86392	0.981782	0.849	0.378125	0.88658	0.421	0.0790969	0.438126	1.159	0.668085	0.954294	2.009	0.0857043	0.417909	2.378	0.107351	0.575755	2.193	0.200479	0.846164	27.21	22.74	25.49	56.89	35.41	29	28.87	34.63	30.35	x	x	628160	601408	598737	746124	633007	454639
High	P46821	Microtubule-associated protein 1B OS=Homo sapiens OX=9606 GN=MAP1B PE=1 SV=2	MAP1B	20	20	1.139	0.655464	0.967778	1.12	0.453794	0.933136	1.233	0.530886	0.899106	0.891	0.482053	0.946783	0.138	1.57942e-05	0.00017351	1.253	0.571688	0.920933	4.601	5.44227e-05	0.000518343	5.766	0.000564684	0.00619649	3.141	0.0516574	0.431185	19.46	13.82	17.25	25.2	72.8	35.68	72.93	57.14	46.96	x	x	821505	826533	769666	900867	786842	735013
High	P06744	Glucose-6-phosphate isomerase OS=Homo sapiens OX=9606 GN=GPI PE=1 SV=4	GPI	20	20	1.181	0.46304	0.939161	1.259	0.109225	0.526424	1.479	0.0971561	0.487556	1.332	0.314947	0.839552	0.437	0.0947667	0.483604	1.087	0.715546	0.959532	2.273	0.0110344	0.0802908	2.61	0.0713228	0.445609	2.412	0.0299448	0.28552	22.5	22.14	24.5	28.01	40.68	27.34	29.62	38.01	33.69	x	x	3.05502e+06	3.12552e+06	2.90495e+06	3.40441e+06	3.26434e+06	2.66921e+06
High	Q14997	Proteasome activator complex subunit 4 OS=Homo sapiens OX=9606 GN=PSME4 PE=1 SV=2	PSME4	20	20	1.183	0.759821	0.976431	1.196	0.200596	0.890052	1.429	0.347552	0.676435	1.427	0.331855	0.853367	0.45	0.18527	0.690008	1.1	0.904657	0.991827	1.595	0.398291	0.854184	1.569	0.624506	0.950015	1.566	0.766022	0.975516	29	33.84	33.56	30.76	44.38	19.43	68.3	33.75	58.87	x	x	122894	141354	116062	140902	95278.4	84570.2
High	Q15436	Protein transport protein Sec23A OS=Homo sapiens OX=9606 GN=SEC23A PE=1 SV=2	SEC23A	20	20	1.187	0.692625	0.976431	1.222	0.144454	0.884885	1.401	0.330513	0.575326	0.902	0.513702	0.953615	0.506	0.228935	0.75244	1.351	0.371408	0.799913	1.663	0.233878	0.710135	2.062	0.212327	0.771047	2.188	0.208756	0.849481	23.57	21.41	22	23.41	17	33.88	24.68	37.79	41.59	x	x	302705	291929	301371	320773	336382	270002
High	O00232	26S proteasome non-ATPase regulatory subunit 12 OS=Homo sapiens OX=9606 GN=PSMD12 PE=1 SV=3	PSMD12	20	20	1.212	0.558616	0.961543	1.06	0.768401	0.925452	1.302	0.455709	0.984103	1.305	0.435767	0.924864	0.678	0.508858	0.913177	1.434	0.191731	0.592474	1.036	0.948589	0.9937	1.568	0.455903	0.908826	1.28	0.816509	0.983034	20.27	21.19	19.45	28.23	54	30.78	43.76	54.74	46.64	x	x	639098	642606	596878	774422	625991	532118
High	Q16706	Alpha-mannosidase 2 OS=Homo sapiens OX=9606 GN=MAN2A1 PE=1 SV=2	MAN2A1	21	20	1.226	0.559224	0.961543	0.857	0.234798	0.977434	1.032	0.851096	0.721255	1.24	0.620642	0.97463	0.502	0.176952	0.687323	1.098	0.902069	0.991827	1.405	0.43251	0.870226	1.547	0.473143	0.909884	1.652	0.490302	0.93428	19.68	20.17	19.91	23.66	30.64	27.93	24.52	22.25	24.03	x	x	401935	408323	375222	451142	405359	309906
High	P14868	Aspartate--tRNA ligase, cytoplasmic OS=Homo sapiens OX=9606 GN=DARS1 PE=1 SV=2	DARS1	20	20	1.261	0.456228	0.937302	1.04	0.872884	0.924876	1.318	0.439807	0.999746	0.892	0.468888	0.93921	0.64	0.427706	0.904279	1.529	0.145925	0.504035	0.952	0.849722	0.991409	1.484	0.527538	0.926063	1.929	0.312588	0.893332	22.27	21.78	29.97	26.01	24.46	29.2	23.31	25.92	39.74	x	x	415842	461876	410558	445436	448140	318674
High	Q5VYK3	Proteasome adapter and scaffold protein ECM29 OS=Homo sapiens OX=9606 GN=ECPAS PE=1 SV=2	ECPAS	20	20	1.302	0.450954	0.93535	0.962	0.901439	0.951197	1.214	0.652175	0.999746	1.12	0.936356	0.99851	0.511	0.276942	0.803272	1.791	0.108099	0.422519	0.909	0.68813	0.969607	1.654	0.517654	0.925635	1.924	0.451812	0.932157	32.02	23.52	29.52	31.86	30.03	43.83	35.42	32.21	31.6	x	x	142022	175647	154041	160963	151153	106067
High	Q92841	Probable ATP-dependent RNA helicase DDX17 OS=Homo sapiens OX=9606 GN=DDX17 PE=1 SV=2	DDX17	27	20	1.358	0.219864	0.764635	0.953	0.620389	0.879413	1.313	0.325844	0.955485	0.928	0.609889	0.973699	0.681	0.516301	0.91546	0.98	0.857836	0.985806	1.507	0.278802	0.760957	1.467	0.543881	0.93182	1.422	0.485784	0.93428	20.73	16.99	17.93	23.59	28.56	26.3	23.98	20.61	29.55	x	x	1.11394e+06	1.10273e+06	1.0696e+06	1.10504e+06	1.21361e+06	859583
High	P41091	Eukaryotic translation initiation factor 2 subunit 3 OS=Homo sapiens OX=9606 GN=EIF2S3 PE=1 SV=3	EIF2S3	20	20	1.361	0.210905	0.759027	1.131	0.425666	0.527799	1.555	0.0984401	0.8799	1.212	0.593141	0.96962	0.725	0.613943	0.936713	1.311	0.283136	0.715603	1.095	0.757165	0.977905	1.455	0.555283	0.933493	1.332	0.584505	0.942557	19.07	17.95	15.21	15.87	30.4	20.78	22.21	26.05	23.66	x	x	1.19041e+06	1.24667e+06	1.21939e+06	1.25605e+06	1.23492e+06	898291
High	O75694	Nuclear pore complex protein Nup155 OS=Homo sapiens OX=9606 GN=NUP155 PE=1 SV=1	NUP155	20	20	1.387	0.273951	0.8231	0.872	0.298347	0.95688	1.192	0.721841	0.799515	1.488	0.273739	0.789683	0.695	0.546608	0.919212	1.138	0.804321	0.976575	1.269	0.564776	0.920994	1.478	0.550387	0.933493	1.618	0.513606	0.937878	24.24	22.01	26.22	28.25	31.72	34.48	27.3	29	34.03	x	x	358968	403787	338053	394561	352430	246159
High	P49368	T-complex protein 1 subunit gamma OS=Homo sapiens OX=9606 GN=CCT3 PE=1 SV=4	CCT3	20	20	1.46	0.179145	0.712068	0.918	0.461178	0.933779	1.272	0.537584	0.902038	0.666	0.0860017	0.419148	0.466	0.163157	0.658783	1.467	0.247042	0.671492	0.824	0.548206	0.912443	1.29	0.84025	0.980766	1.851	0.422435	0.924846	34.47	31.43	27.84	35.2	40.97	55.55	31.45	46.23	45.85	x	x	406261	392718	294876	417099	417405	269220
High	Q9Y3I0	RNA-splicing ligase RtcB homolog OS=Homo sapiens OX=9606 GN=RTCB PE=1 SV=1	RTCB	20	20	1.574	0.104328	0.547207	0.684	0.00901714	0.997104	1.086	0.980801	0.0864298	0.916	0.539796	0.961413	0.384	0.0691989	0.398153	0.99	0.646693	0.94689	1.487	0.466221	0.889902	1.837	0.386572	0.901021	1.955	0.438426	0.932157	19.28	16.01	18.03	28.33	72.75	65.51	56.49	76.32	70.16	x	x	413430	395295	379414	393968	362122	184583
High	P04844	Dolichyl-diphosphooligosaccharide--protein glycosyltransferase subunit 2 OS=Homo sapiens OX=9606 GN=RPN2 PE=1 SV=3	RPN2	20	20	1.702	0.0187396	0.172622	0.845	0.161377	0.590226	1.446	0.119044	0.610819	1.678	0.0498504	0.28836	0.576	0.300875	0.827812	1.254	0.318953	0.759199	1.684	0.104352	0.477434	2.211	0.144669	0.68433	2.449	0.0273466	0.266379	35.27	19.4	30.24	25.85	46.22	40.42	26.39	51.75	49.68	x	x	3.79952e+06	3.91555e+06	3.8111e+06	4.1548e+06	3.85637e+06	2.27881e+06
High	Q9NSE4	Isoleucine--tRNA ligase, mitochondrial OS=Homo sapiens OX=9606 GN=IARS2 PE=1 SV=2	IARS2	20	20	1.744	0.0525264	0.358594	1.042	0.777449	0.457257	1.682	0.0786391	0.985931	1.854	0.0531132	0.300859	1.433	0.281741	0.809017	1.332	0.330162	0.767087	1.09	0.897039	0.991409	1.458	0.5522	0.933493	1.633	0.47355	0.932157	48.62	29.09	56.46	37.08	45.06	29.93	27.81	36.42	31.07	x	x	295552	327816	308503	300434	273283	128697
High	P10809	60 kDa heat shock protein, mitochondrial OS=Homo sapiens OX=9606 GN=HSPD1 PE=1 SV=2	HSPD1	20	20	2.319	0.000519199	0.00804061	0.6	4.53297e-05	0.924876	1.332	0.442625	0.000740011	1.022	0.85637	0.981962	0.625	0.422985	0.903492	1.461	0.279235	0.711904	1.43	0.365861	0.830724	2.088	0.180081	0.73948	3.264	0.0375916	0.341123	25.41	37.9	37.23	40.59	39.65	37.85	44.02	54.21	40.02	x	x	617257	636864	594451	636889	675161	292370
High	O15067	Phosphoribosylformylglycinamidine synthase OS=Homo sapiens OX=9606 GN=PFAS PE=1 SV=4	PFAS	20	20	2.406	0.000424824	0.00666943	0.56	0.000236125	0.951197	1.183	0.644106	0.00348529	1.441	0.331239	0.853219	0.445	0.149822	0.628186	1.146	0.988314	0.999967	1.5	0.440502	0.876514	1.283	0.908748	0.988756	1.254	0.881331	0.98927	25.45	37.08	26.57	21.86	46.61	47.8	32.17	36.21	35.5	x	x	347664	362393	343825	316771	343721	153702
High	P18084	Integrin beta-5 OS=Homo sapiens OX=9606 GN=ITGB5 PE=1 SV=1	ITGB5	19	19	0.854	0.364831	0.893805	1.062	0.676102	0.925452	0.9	0.45819	0.969165	1.076	0.960636	0.999812	1.176	0.543775	0.919212	0.77	0.234077	0.656431	0.978	0.909292	0.991409	0.768	0.461929	0.908826	0.841	0.560662	0.942557	25.26	21.07	24.88	21.84	21.2	22.76	28.58	34.12	25.31	x	x	285761	318683	270267	283900	352996	327400
High	Q9BUJ2	Heterogeneous nuclear ribonucleoprotein U-like protein 1 OS=Homo sapiens OX=9606 GN=HNRNPUL1 PE=1 SV=2	HNRNPUL1	19	19	0.884	0.573382	0.964358	0.97	0.720575	0.924876	0.85	0.423615	0.981782	1.052	0.993316	0.999812	1.356	0.349791	0.861593	0.892	0.611903	0.935667	0.739	0.373252	0.838048	0.646	0.273572	0.835878	0.503	0.176085	0.832384	21.89	20.54	17.84	17.3	28.69	29.18	25.36	33.12	21.49	x	x	940228	968427	853156	1.07951e+06	986970	1.11352e+06
High	P07686	Beta-hexosaminidase subunit beta OS=Homo sapiens OX=9606 GN=HEXB PE=1 SV=3	HEXB	20	19	0.895	0.620442	0.964358	0.997	0.877538	0.945051	0.903	0.587596	0.999746	1.042	0.991381	0.999812	2.365	0.0267966	0.19795	0.92	0.708522	0.959532	0.877	0.711972	0.971958	0.822	0.551811	0.933493	0.708	0.494241	0.93428	24.49	15.91	25.33	22.24	26.08	30.54	25.17	27.85	24.15	x	x	1.895e+06	2.15874e+06	3.34804e+06	1.70255e+06	1.98513e+06	2.22506e+06
High	Q13045	Protein flightless-1 homolog OS=Homo sapiens OX=9606 GN=FLII PE=1 SV=2	FLII	19	19	0.941	0.590974	0.964358	0.902	0.46358	0.786701	0.802	0.232547	0.902709	0.775	0.204375	0.67432	0.577	0.303248	0.828303	0.965	0.7517	0.961397	1.171	0.745623	0.977617	1.069	0.961927	0.995417	0.831	0.446883	0.932157	33.26	23.28	33.32	24.26	31.62	39.95	60.01	33.08	35.44	x	x	380765	334623	314240	340515	327403	390490
High	Q96QV1	Hedgehog-interacting protein OS=Homo sapiens OX=9606 GN=HHIP PE=1 SV=3	HHIP	19	19	0.946	0.639728	0.967778	1.057	0.741278	0.967003	1.006	0.760223	0.981782	1.261	0.54785	0.961445	0.581	0.311182	0.839081	0.865	0.49097	0.869531	1.223	0.656839	0.956711	0.926	0.729518	0.968984	1.082	0.818534	0.983034	23.73	16.96	19.65	19.33	26.01	28.76	50.68	41.66	29.94	x	x	314660	356914	311968	309788	326276	357584
High	P52209	6-phosphogluconate dehydrogenase, decarboxylating OS=Homo sapiens OX=9606 GN=PGD PE=1 SV=3	PGD	19	19	0.963	0.863495	0.985259	1.168	0.300874	0.951197	1.118	0.684177	0.80349	0.858	0.402928	0.901623	0.451	0.110305	0.533039	1.547	0.088641	0.366105	1.906	0.0452157	0.261258	2.902	0.0430839	0.311413	2.063	0.161181	0.801461	22.97	24.93	33.38	58.07	45.66	35.54	28.11	38.73	28.25	x	x	1.24846e+06	1.23793e+06	1.20918e+06	1.31216e+06	1.28841e+06	1.30597e+06
High	O94874	E3 UFM1-protein ligase 1 OS=Homo sapiens OX=9606 GN=UFL1 PE=1 SV=2	UFL1	19	19	0.996	0.771952	0.976431	1.176	0.259886	0.988922	1.12	0.913793	0.751657	0.875	0.413349	0.909497	0.828	0.842229	0.986814	1.025	0.974078	0.999373	0.954	0.850297	0.991409	1.066	0.956801	0.995417	1.131	0.991079	0.996603	26.59	28	25.95	26.42	41.54	33.66	29.91	38.71	41.24	x	x	316287	297331	277982	284685	297679	344351
High	Q9NZN4	EH domain-containing protein 2 OS=Homo sapiens OX=9606 GN=EHD2 PE=1 SV=2	EHD2	22	19	1.054	0.819093	0.9797	1.233	0.147465	0.765127	1.342	0.220528	0.581894	1.505	0.130863	0.536457	1.31	0.392017	0.88486	1.076	0.747129	0.961107	1.155	0.63564	0.951025	1.221	0.820704	0.978055	1.127	0.688959	0.956947	30.95	31.94	30.09	33.93	25.73	30.92	29.9	30.95	32.76	x	x	2.44938e+06	2.59327e+06	2.24937e+06	2.75298e+06	2.28031e+06	2.51718e+06
High	Q14669	E3 ubiquitin-protein ligase TRIP12 OS=Homo sapiens OX=9606 GN=TRIP12 PE=1 SV=1	TRIP12	19	19	1.121	0.864689	0.985259	0.88	0.517298	0.953813	0.996	0.710978	0.931378	1.138	0.892978	0.989033	0.279	0.0127557	0.107143	1.657	0.245207	0.670805	1.448	0.548902	0.912443	2.157	0.255411	0.821179	1.969	0.428763	0.930836	22.08	19.68	23.75	20.89	25.94	32.1	31.51	25.07	48.65	x	x	165704	166067	165806	159261	150860	127610
High	P46063	ATP-dependent DNA helicase Q1 OS=Homo sapiens OX=9606 GN=RECQL PE=1 SV=3	RECQL	19	19	1.194	0.491877	0.948371	1.17	0.278638	0.809572	1.412	0.257909	0.775955	1.242	0.550162	0.961445	0.506	0.183459	0.689244	1.11	0.711129	0.959532	0.93	0.819722	0.986971	0.875	0.64123	0.950015	1.729	0.282008	0.892966	18.39	16.72	18.65	24.88	31.1	29.54	38.3	32.43	38.62	x	x	858082	861636	724266	774915	857024	801061
High	O43592	Exportin-T OS=Homo sapiens OX=9606 GN=XPOT PE=1 SV=2	XPOT	19	19	1.207	0.654077	0.967778	0.951	0.818465	0.951197	1.159	0.665267	0.993423	1.196	0.728922	0.980048	0.658	0.569911	0.925756	1.184	0.736576	0.960831	1.336	0.529724	0.906505	1.589	0.528011	0.926063	1.751	0.557786	0.942557	26.89	26.66	22.45	21.93	45.03	26.64	24.86	27.53	39.16	x	x	217499	221303	153901	206907	185200	174221
High	Q02880	DNA topoisomerase 2-beta OS=Homo sapiens OX=9606 GN=TOP2B PE=1 SV=3	TOP2B	24	19	1.225	0.554833	0.961543	0.98	0.878747	0.956305	1.194	0.71843	0.999746	1.19	0.766305	0.980048	0.609	0.364041	0.872452	1.033	0.928065	0.993343	1.216	0.673356	0.963935	1.38	0.638627	0.950015	1.421	0.765736	0.975516	34.29	24.25	27.85	26.07	36.82	45.98	43.16	40.84	33.42	x	x	324288	355600	340924	318690	320988	282978
High	Q13616	Cullin-1 OS=Homo sapiens OX=9606 GN=CUL1 PE=1 SV=2	CUL1	19	19	1.252	0.443409	0.934536	0.984	0.820532	0.949827	1.219	0.613889	0.994129	1.448	0.235874	0.731719	0.588	0.324766	0.849657	1.243	0.426569	0.83522	1.039	0.911491	0.991409	1.338	0.676802	0.957547	1.495	0.532886	0.942557	21.79	14.09	18.64	19.22	41.94	28.9	20.45	26.48	38.74	x	x	586616	663538	631759	697173	600400	539490
High	Q93008	Probable ubiquitin carboxyl-terminal hydrolase FAF-X OS=Homo sapiens OX=9606 GN=USP9X PE=1 SV=3	USP9X	19	19	1.27	0.514582	0.955921	1.047	0.664446	0.924876	1.296	0.430268	0.964417	1.336	0.46624	0.938013	0.668	0.603335	0.934628	1.359	0.398772	0.817083	1.548	0.31298	0.795348	2.193	0.19033	0.750878	1.846	0.520185	0.938789	28.4	29.78	25.33	36.89	33.19	35.32	29.71	47.65	43.35	x	x	188960	175793	170550	208372	169392	148030
High	Q92621	Nuclear pore complex protein Nup205 OS=Homo sapiens OX=9606 GN=NUP205 PE=1 SV=3	NUP205	19	19	1.29	0.486041	0.94482	0.967	0.922086	0.938066	1.232	0.558771	0.999746	1.093	0.975101	0.999812	0.715	0.711555	0.958378	1.208	0.675023	0.956804	1.237	0.660753	0.957028	1.441	0.662378	0.953318	1.763	0.468789	0.932157	29.95	28.22	29.47	36.21	47.07	27.31	32.72	44.05	40.87	x	x	208541	186800	187819	193360	172903	144805
High	P08238	Heat shock protein HSP 90-beta OS=Homo sapiens OX=9606 GN=HSP90AB1 PE=1 SV=4	HSP90AB1	34	19	1.3	0.246886	0.796767	1.03	0.928193	0.809572	1.316	0.254239	0.999746	1.013	0.900851	0.992647	0.187	0.000298359	0.00314988	1.309	0.23544	0.65804	3.144	0.000411086	0.00374048	4.362	0.00411745	0.0423136	3.438	0.00273427	0.034065	25.66	20.53	24.81	29.03	75.15	39.42	75.29	76.63	71.86	x	x	8.99179e+06	9.55417e+06	9.05227e+06	9.5947e+06	9.61021e+06	7.20074e+06
High	P20591	Interferon-induced GTP-binding protein Mx1 OS=Homo sapiens OX=9606 GN=MX1 PE=1 SV=4	MX1	22	19	1.326	0.586784	0.964358	0.01	1e-17	2.3768e-16	0.01	1e-17	2.625e-16	0.92	0.670886	0.980048	1.474	0.133189	0.587232	1.838	0.0614144	0.281866	2.834	0.00668801	0.0517162	5.607	0.000698832	0.00765002	5.545	0.00106513	0.013725	11.55			11.55	18.31	25.53	22.08	41.03	36.84	x	x	7286.58			3717.49	1297.92	2593.71
High	P43490	Nicotinamide phosphoribosyltransferase OS=Homo sapiens OX=9606 GN=NAMPT PE=1 SV=1	NAMPT	19	19	1.342	0.413949	0.927958	1.294	0.0715085	0.336631	1.753	0.0496256	0.377134	1.291	0.568082	0.964882	0.921	0.800999	0.981433	1.79	0.0568749	0.26654	1.102	0.854015	0.991409	1.845	0.329799	0.869995	2.041	0.309366	0.893332	27.02	24.9	33.08	19.59	16.63	33.58	34.78	17.87	25.89	x	x	172256	151804	147124	149764	175076	108005
High	Q12931	Heat shock protein 75 kDa, mitochondrial OS=Homo sapiens OX=9606 GN=TRAP1 PE=1 SV=3	TRAP1	20	19	1.406	0.217154	0.762286	0.906	0.416001	0.938066	1.257	0.552493	0.874388	1.213	0.668269	0.980048	0.336	0.0231456	0.177862	0.898	0.544693	0.909738	2.044	0.0861535	0.419663	2.157	0.159145	0.703652	2.251	0.177655	0.833521	20.97	14.51	25.78	22.38	40.6	20.61	40.2	38.61	38.96	x	x	684297	693286	714633	773909	772528	438120
High	P08195	4F2 cell-surface antigen heavy chain OS=Homo sapiens OX=9606 GN=SLC3A2 PE=1 SV=3	SLC3A2	19	19	1.417	0.150675	0.650469	0.942	0.559181	0.798343	1.365	0.246203	0.935386	1.492	0.162267	0.605419	0.254	0.00350729	0.0328131	1.22	0.778164	0.969902	5.248	1.88234e-05	0.000183382	5.42	0.000902126	0.0098044	3.787	0.00918284	0.106191	16.97	13.75	18.7	15.78	96.14	49.32	79.65	104.5	70.89	x	x	1.40116e+06	1.49888e+06	1.41337e+06	1.55398e+06	1.38225e+06	999049
High	Q9Y6N5	Sulfide:quinone oxidoreductase, mitochondrial OS=Homo sapiens OX=9606 GN=SQOR PE=1 SV=1	SQOR	19	19	1.712	0.0367479	0.283598	1.1	0.565675	0.280084	1.875	0.0373567	0.938527	1.732	0.0834756	0.410661	0.776	0.726751	0.963767	0.814	0.347594	0.776631	4.209	0.000133231	0.00123873	3.47	0.0166463	0.146773	3.595	0.0209561	0.2148	18.54	14.08	15.34	15.68	26.36	24.7	50.63	38.74	39.94	x	x	582901	615016	540298	653883	600701	321915
High	P28331	NADH-ubiquinone oxidoreductase 75 kDa subunit, mitochondrial OS=Homo sapiens OX=9606 GN=NDUFS1 PE=1 SV=3	NDUFS1	19	19	3.014	1.83333e-05	0.000356996	0.685	0.0157844	0.257492	1.958	0.0328357	0.134795	1.32	0.506431	0.952778	1.175	0.38797	0.88486	0.718	0.141068	0.492364	2.699	0.0152781	0.107336	2.067	0.230209	0.791156	1.704	0.556014	0.942557	35.47	19.97	27.53	27.43	28	38.02	40.51	31.4	23.4	x	x	293528	289893	274478	304375	285569	77822
High	Q13740	CD166 antigen OS=Homo sapiens OX=9606 GN=ALCAM PE=1 SV=2	ALCAM	18	18	0.699	0.112986	0.569565	1.006	0.931163	0.539781	0.707	0.102665	0.999746	0.954	0.708232	0.980048	0.806	0.794727	0.978633	0.805	0.336411	0.770383	0.688	0.266128	0.746305	0.547	0.149762	0.691358	0.559	0.217382	0.849481	20.93	19.05	24.62	18.67	21.99	27.64	22.92	24.91	20.76	x	x	2.23861e+06	2.25694e+06	2.04338e+06	2.20299e+06	2.26233e+06	3.00297e+06
High	Q13347	Eukaryotic translation initiation factor 3 subunit I OS=Homo sapiens OX=9606 GN=EIF3I PE=1 SV=1	EIF3I	18	18	0.744	0.16296	0.682801	1.154	0.378232	0.926153	0.875	0.485749	0.85449	0.821	0.335513	0.854656	0.797	0.774104	0.972755	0.525	0.00639081	0.0429319	1.346	0.502798	0.902725	0.706	0.362279	0.885591	0.811	0.612826	0.942998	18.96	17.74	20.66	15.17	17.17	23.96	25.4	24.71	17.15	x	x	733964	648242	589040	665352	728048	1.02186e+06
High	Q9NTK5	Obg-like ATPase 1 OS=Homo sapiens OX=9606 GN=OLA1 PE=1 SV=2	OLA1	18	18	0.776	0.25645	0.80402	1.176	0.276917	0.951197	0.927	0.664262	0.772558	0.906	0.55821	0.962195	0.906	0.993635	0.999516	1.105	0.670013	0.954851	0.854	0.671457	0.963847	0.97	0.802114	0.975567	0.734	0.539009	0.942557	20.8	14.54	14.58	15.87	22.55	21.32	28.18	33.22	29.02	x	x	906097	895396	937522	959358	906418	1.12615e+06
High	P50395	Rab GDP dissociation inhibitor beta OS=Homo sapiens OX=9606 GN=GDI2 PE=1 SV=2	GDI2	26	18	0.8	0.321127	0.857814	1.29	0.0739401	0.993332	1.033	0.952157	0.384832	1.135	0.731673	0.980048	0.781	0.738755	0.965195	1.057	0.809625	0.978306	1.31	0.391623	0.848342	1.358	0.654501	0.951412	1.031	0.847469	0.983034	19.43	15.2	20.82	21.19	23.42	23.9	20.23	25.66	18.11	x	x	3.12629e+06	3.30594e+06	3.08706e+06	3.4573e+06	3.28106e+06	3.74627e+06
High	P40926	Malate dehydrogenase, mitochondrial OS=Homo sapiens OX=9606 GN=MDH2 PE=1 SV=3	MDH2	18	18	0.846	0.457517	0.937476	1.08	0.653988	0.951197	0.919	0.643048	0.959377	0.997	0.848022	0.980743	1.504	0.240858	0.761449	1.031	0.895199	0.991827	0.851	0.645184	0.952782	0.882	0.653909	0.951412	0.7	0.479629	0.933813	16.96	17.07	18.41	15.06	24.24	26.44	18.31	28.31	19.35	x	x	1.0484e+07	1.05845e+07	9.55261e+06	1.07481e+07	1.09199e+07	1.22465e+07
High	P25786	Proteasome subunit alpha type-1 OS=Homo sapiens OX=9606 GN=PSMA1 PE=1 SV=1	PSMA1	18	18	0.848	0.462307	0.939161	1.065	0.733326	0.933136	0.88	0.513727	0.981782	0.951	0.698221	0.980048	1.257	0.446647	0.904279	1.071	0.76337	0.966756	0.65	0.199425	0.663239	0.731	0.402662	0.901021	0.534	0.180315	0.835501	33.32	22.18	35.24	31.02	30.83	33.11	30.42	35.87	31.35	x	x	7.70804e+06	6.31855e+06	8.85266e+06	8.73542e+06	9.58415e+06	5.3277e+06
High	Q9H8L6	Multimerin-2 OS=Homo sapiens OX=9606 GN=MMRN2 PE=1 SV=2	MMRN2	18	18	0.876	0.376386	0.897518	0.882	0.309958	0.816811	0.803	0.26385	0.810884	0.894	0.488341	0.947543	0.962	0.884251	0.989141	0.883	0.490988	0.869531	0.775	0.46124	0.88617	0.679	0.32187	0.867733	0.631	0.250366	0.868736	27.59	22.49	29.17	25.19	44.2	46.19	36.12	61.1	45.16	x	x	441921	409766	384808	414893	488679	569466
High	P23284	Peptidyl-prolyl cis-trans isomerase B OS=Homo sapiens OX=9606 GN=PPIB PE=1 SV=2	PPIB	18	18	0.976	0.912885	0.993308	0.982	0.786351	0.965362	0.949	0.751396	0.987979	1.089	0.863579	0.983872	1.301	0.40129	0.887194	0.91	0.674457	0.956804	0.841	0.620025	0.948349	0.783	0.486553	0.913068	0.723	0.525818	0.94142	19.77	17.93	20.69	19.42	23.43	33.91	30.77	29.83	21.44	x	x	1.69361e+07	1.73714e+07	1.59852e+07	1.80212e+07	1.74175e+07	1.71344e+07
High	Q9Y512	Sorting and assembly machinery component 50 homolog OS=Homo sapiens OX=9606 GN=SAMM50 PE=1 SV=3	SAMM50	18	18	1.009	0.971033	0.998902	1.035	0.901328	0.969985	1.085	0.781661	0.999746	1.347	0.292353	0.81132	1.328	0.374824	0.877784	0.913	0.684786	0.957565	1.082	0.785375	0.984936	0.977	0.812631	0.976561	0.953	0.992278	0.997365	22.52	17.59	26.45	19.3	23.46	27.67	19.35	26.68	21.28	x	x	1.34899e+06	1.40069e+06	1.28541e+06	1.40584e+06	1.4102e+06	1.36329e+06
High	P21796	Voltage-dependent anion-selective channel protein 1 OS=Homo sapiens OX=9606 GN=VDAC1 PE=1 SV=2	VDAC1	19	18	1.029	0.900182	0.993217	0.961	0.665352	0.989523	0.996	0.917072	0.965126	1.221	0.517849	0.955447	1.261	0.442754	0.904279	0.934	0.761953	0.965223	1.147	0.650831	0.954022	1.074	0.968225	0.997411	1.076	0.770609	0.975765	17.9	15.96	12.65	15.81	25.28	27.38	19.97	24.04	19.8	x	x	5.53824e+06	5.78547e+06	5.20436e+06	5.92631e+06	5.84806e+06	5.3068e+06
High	O43390	Heterogeneous nuclear ribonucleoprotein R OS=Homo sapiens OX=9606 GN=HNRNPR PE=1 SV=1	HNRNPR	24	18	1.073	0.756459	0.976431	0.884	0.28874	0.990121	0.999	0.92808	0.788968	1.01	0.88906	0.988337	0.831	0.849024	0.987517	1.185	0.454025	0.853798	0.73	0.352232	0.820189	0.89	0.666753	0.953828	0.847	0.790693	0.97984	28.33	24.16	26.74	32.42	51.65	39.67	19.33	38.27	50.85	x	x	3.46243e+06	3.38529e+06	3.08063e+06	3.4936e+06	3.83187e+06	3.55059e+06
High	Q92499	ATP-dependent RNA helicase DDX1 OS=Homo sapiens OX=9606 GN=DDX1 PE=1 SV=2	DDX1	18	18	1.073	0.802738	0.978302	0.905	0.389477	0.978526	0.993	0.864738	0.8587	0.967	0.737652	0.980048	0.471	0.134753	0.592422	1.512	0.129867	0.475331	1.413	0.375117	0.839044	2.015	0.20533	0.763448	2.323	0.12312	0.719266	33.92	26.32	20.94	32.45	33.59	49.34	22.06	43	44.91	x	x	941452	945329	857321	947225	889490	743306
High	Q9Y5S2	Serine/threonine-protein kinase MRCK beta OS=Homo sapiens OX=9606 GN=CDC42BPB PE=1 SV=2	CDC42BPB	22	18	1.126	0.846797	0.982329	1.075	0.56186	0.938066	1.246	0.554425	0.937112	0.961	0.630129	0.976128	0.821	0.945272	0.994546	1.074	0.970113	0.999041	1.088	0.910812	0.991409	1.284	0.826149	0.979352	1.57	0.618111	0.942998	37.05	21.29	38.77	46.02	34.43	27.61	54.94	51.78	30.83	x	x	162294	167398	131696	173508	164143	155578
High	Q8TCS8	Polyribonucleotide nucleotidyltransferase 1, mitochondrial OS=Homo sapiens OX=9606 GN=PNPT1 PE=1 SV=2	PNPT1	18	18	1.14	0.733318	0.976431	1.068	0.743373	0.949827	1.219	0.614807	0.981782	0.943	0.616058	0.97463	0.745	0.658217	0.94638	1.399	0.231834	0.654779	1.131	0.767527	0.979173	1.598	0.432446	0.908826	1.447	0.618711	0.942998	24.35	19.28	23.82	21.97	25.49	28.88	24.78	29.21	24.36	x	x	662782	553189	587372	611646	618806	570794
High	P23381	Tryptophan--tRNA ligase, cytoplasmic OS=Homo sapiens OX=9606 GN=WARS1 PE=1 SV=2	WARS1	18	18	1.147	0.602576	0.964358	1.248	0.124602	0.796802	1.403	0.244519	0.521713	1.39	0.257559	0.768321	0.611	0.369191	0.874873	1.599	0.0670776	0.301623	2.329	0.00890375	0.0667567	3.585	0.0138158	0.12448	2.873	0.0311112	0.293539	17.48	19.58	22.18	17.31	37.5	34.24	32.59	42.94	56.59	x	x	969132	1.00685e+06	942111	1.04295e+06	982881	808773
High	P08183	ATP-dependent translocase ABCB1 OS=Homo sapiens OX=9606 GN=ABCB1 PE=1 SV=3	ABCB1	18	18	1.155	0.696667	0.976431	1.031	0.92703	0.949827	1.22	0.614073	0.999746	1.276	0.501054	0.950783	0.479	0.14444	0.616181	1.147	0.736085	0.960831	1.17	0.766011	0.979173	1.657	0.389445	0.901021	1.466	0.634929	0.945372	25.6	22.28	20.08	19.7	25.12	40.63	23.78	26.05	30.34	x	x	561570	656770	528162	572085	657395	587769
High	Q86XP3	ATP-dependent RNA helicase DDX42 OS=Homo sapiens OX=9606 GN=DDX42 PE=1 SV=1	DDX42	18	18	1.163	0.745884	0.976431	1.007	0.957968	0.95688	1.199	0.720884	0.999746	1.358	0.419999	0.91482	0.622	0.435757	0.904279	1.284	0.46835	0.861505	1.075	0.918084	0.991409	1.238	0.858922	0.982624	1.243	0.975904	0.995062	30.27	14.54	27.49	26.69	29.15	34.74	34.17	36.76	29.51	x	x	254914	290510	293616	365731	340436	237484
High	P00491	Purine nucleoside phosphorylase OS=Homo sapiens OX=9606 GN=PNP PE=1 SV=2	PNP	18	18	1.173	0.483235	0.94482	1.26	0.106886	0.507929	1.486	0.0927513	0.48177	1.524	0.118324	0.506365	0.484	0.151759	0.628754	1.132	0.58622	0.922133	2.733	0.00190728	0.0159314	2.975	0.0379971	0.283695	1.866	0.115626	0.697158	34.32	22.89	35.69	31.84	36.06	39.41	31.45	35.81	29.19	x	x	3.20255e+06	3.24336e+06	3.12772e+06	3.54847e+06	2.99268e+06	2.65952e+06
High	Q9UNM6	26S proteasome non-ATPase regulatory subunit 13 OS=Homo sapiens OX=9606 GN=PSMD13 PE=1 SV=2	PSMD13	18	18	1.175	0.477139	0.943759	1.122	0.46254	0.796705	1.324	0.243497	0.902422	1.197	0.573645	0.967128	0.592	0.33196	0.852729	1.232	0.385531	0.807426	1.333	0.362353	0.82627	1.645	0.398352	0.901021	1.551	0.323484	0.895589	13.85	14.59	17.25	25.1	22.11	22.89	23.9	25.01	20.32	x	x	1.56467e+06	1.59166e+06	1.44751e+06	1.79767e+06	1.76703e+06	1.26765e+06
High	Q86UX7	Fermitin family homolog 3 OS=Homo sapiens OX=9606 GN=FERMT3 PE=1 SV=1	FERMT3	18	18	1.175	0.683284	0.972759	1.21	0.184623	0.8247	1.423	0.271399	0.650615	0.846	0.33906	0.857317	0.397	0.05987	0.356971	1.495	0.20188	0.607414	1.678	0.188511	0.643382	2.56	0.0843202	0.497143	2.205	0.25826	0.877211	31.02	22.76	17.53	36.91	34.56	29.31	25.51	30.97	29.01	x	x	431666	423528	390030	449828	409628	357199
High	Q16222	UDP-N-acetylhexosamine pyrophosphorylase OS=Homo sapiens OX=9606 GN=UAP1 PE=1 SV=3	UAP1	18	18	1.196	0.555117	0.961543	0.755	0.035273	0.933136	0.901	0.520796	0.242142	0.873	0.4222	0.916999	0.188	0.000312142	0.00328785	1.002	0.815333	0.98023	2.061	0.0851457	0.416051	2.052	0.224815	0.788809	1.373	0.818669	0.983034	20.38	19.38	20.21	24.58	76.56	43.14	44.44	48.77	43.26	x	x	698410	690464	660465	679688	652493	597176
High	P52789	Hexokinase-2 OS=Homo sapiens OX=9606 GN=HK2 PE=1 SV=2	HK2	21	18	1.205	0.644068	0.967778	0.828	0.203537	0.965495	0.992	0.754995	0.676506	0.999	0.771358	0.980048	0.893	0.947105	0.994546	1.036	0.931228	0.993343	0.94	0.839965	0.989709	1.07	0.925117	0.991399	1.265	0.948108	0.994073	34.43	34.74	26.96	22.22	21.4	21.02	45.64	30.99	71.01	x	x	322811	283047	270938	416597	344657	214164
High	P21589	5'-nucleotidase OS=Homo sapiens OX=9606 GN=NT5E PE=1 SV=1	NT5E	18	18	1.246	0.44497	0.934536	0.778	0.0578727	0.977434	1.021	0.858463	0.330089	1.183	0.690996	0.980048	0.915	0.976359	0.997107	0.795	0.271131	0.703554	2.487	0.0173444	0.119093	1.834	0.28428	0.843277	2.544	0.0781289	0.553158	47.4	20.63	41.4	36.66	24	45.65	57.21	26.44	25.95	x	x	694093	703936	719485	643687	651172	500340
High	Q9H583	HEAT repeat-containing protein 1 OS=Homo sapiens OX=9606 GN=HEATR1 PE=1 SV=3	HEATR1	18	18	1.285	0.458081	0.937476	0.859	0.302492	0.972966	1.17	0.794534	0.805019	1.261	0.5883	0.96962	0.621	0.462925	0.908787	1.356	0.353396	0.782471	1.322	0.530343	0.906505	1.616	0.471733	0.909884	2.245	0.241766	0.868736	23.74	19.16	26.33	32.19	25.36	19.88	38.37	25.12	23.67	x	x	313400	323834	325215	325103	272973	221929
High	P50991	T-complex protein 1 subunit delta OS=Homo sapiens OX=9606 GN=CCT4 PE=1 SV=4	CCT4	19	18	1.285	0.327362	0.863413	0.981	0.781909	0.924876	1.275	0.444961	0.986709	0.973	0.740726	0.980048	0.544	0.244545	0.766419	1.692	0.0361004	0.187666	0.725	0.409046	0.855993	1.216	0.827806	0.979684	1.864	0.274882	0.892526	23.59	23.41	28.27	35.4	36.94	32.15	25.18	41.09	32.56	x	x	1.02851e+06	1.01733e+06	938452	1.00787e+06	946802	801088
High	P60228	Eukaryotic translation initiation factor 3 subunit E OS=Homo sapiens OX=9606 GN=EIF3E PE=1 SV=1	EIF3E	18	18	1.29	0.361591	0.890309	1.084	0.623148	0.838138	1.421	0.282469	0.955485	1.184	0.689408	0.980048	0.392	0.0547745	0.337519	1.233	0.502527	0.87585	1.729	0.159459	0.602952	2.337	0.115616	0.604526	1.937	0.273309	0.890738	21.97	17.59	18.19	23.51	27.09	29.96	34.54	33.62	26.51	x	x	696480	728263	683812	790340	624169	498671
High	P17987	T-complex protein 1 subunit alpha OS=Homo sapiens OX=9606 GN=TCP1 PE=1 SV=1	TCP1	18	18	1.305	0.375561	0.897361	1.044	0.846761	0.904791	1.347	0.379106	0.996633	0.981	0.700225	0.980048	0.541	0.23842	0.758666	1.482	0.152535	0.519556	0.829	0.577555	0.92654	1.146	0.92463	0.991314	1.969	0.2914	0.892966	21.33	31.89	30.16	28.34	32.24	43.09	22.68	35.98	30.87	x	x	616982	577854	537983	599635	610873	476670
High	O15144	Actin-related protein 2/3 complex subunit 2 OS=Homo sapiens OX=9606 GN=ARPC2 PE=1 SV=1	ARPC2	18	18	1.34	0.224291	0.772466	1.224	0.163911	0.293271	1.628	0.0401981	0.616599	0.892	0.532786	0.960755	0.644	0.43686	0.904279	1.053	0.872465	0.987046	1.869	0.0549136	0.30238	1.844	0.278958	0.840026	1.419	0.508276	0.935643	25.15	27.09	31.44	18.96	29.38	54.1	36.35	34.33	36.13	x	x	1.34041e+06	1.38392e+06	1.25497e+06	1.52017e+06	1.41238e+06	1.05725e+06
High	Q9BYT8	Neurolysin, mitochondrial OS=Homo sapiens OX=9606 GN=NLN PE=1 SV=1	NLN	18	18	1.345	0.36955	0.895261	0.965	0.823574	0.930594	1.303	0.496075	0.994129	1.756	0.0857479	0.419148	0.329	0.0318867	0.22791	1.201	0.728573	0.959808	3.269	0.00330009	0.0266624	3.84	0.0101183	0.0959335	3.102	0.0713678	0.520281	17.8	15.73	17.13	16.74	27.77	30.81	30.67	30.96	23.44	x	x	300057	314505	262652	303550	309720	191707
High	P04406	Glyceraldehyde-3-phosphate dehydrogenase OS=Homo sapiens OX=9606 GN=GAPDH PE=1 SV=3	GAPDH	18	18	1.374	0.160825	0.677368	1.522	0.00241597	0.0342735	2	0.00264614	0.0273573	0.841	0.371556	0.883144	0.238	0.00213877	0.0207696	2.006	0.00210002	0.0155682	2.38	0.00731347	0.0560899	5.132	0.00134422	0.0145047	2.674	0.0158814	0.170536	39.57	27.34	46.09	25.99	58.2	45.96	58.32	69.73	43.88	x	x	9.19117e+06	9.36849e+06	8.85885e+06	1.00905e+07	9.24768e+06	6.53192e+06
High	O94855	Protein transport protein Sec24D OS=Homo sapiens OX=9606 GN=SEC24D PE=1 SV=2	SEC24D	19	18	1.377	0.284574	0.829882	1	0.937229	0.8247	1.462	0.271571	0.999746	1.184	0.741335	0.980048	0.391	0.0804844	0.442217	1.251	0.747294	0.961107	2.195	0.0643792	0.338587	2.79	0.0699186	0.439488	2.666	0.143438	0.767384	27.68	19.54	20.71	23.53	31.59	24.84	26.31	22.12	25.5	x	x	366933	410314	356207	394495	374460	198423
High	P05091	Aldehyde dehydrogenase, mitochondrial OS=Homo sapiens OX=9606 GN=ALDH2 PE=1 SV=2	ALDH2	20	18	1.384	0.196098	0.742294	1.188	0.244338	0.377968	1.668	0.0587732	0.727814	1.511	0.150828	0.583961	1.262	0.441257	0.904279	0.596	0.0276403	0.151989	2.342	0.016371	0.113315	1.513	0.50178	0.923418	1.18	0.765577	0.975516	17.81	15.89	19.38	16.83	23.46	54.82	52.86	21.48	25.15	x	x	995791	1.01035e+06	1.0134e+06	1.06404e+06	1.04613e+06	672868
High	Q9Y5S1	Transient receptor potential cation channel subfamily V member 2 OS=Homo sapiens OX=9606 GN=TRPV2 PE=1 SV=1	TRPV2	18	18	1.522	0.139941	0.635953	0.995	0.902616	0.753064	1.507	0.211498	0.999746	1.734	0.0853586	0.41813	0.648	0.504352	0.913006	1.165	0.744281	0.960831	1.873	0.127083	0.528874	2.173	0.154838	0.694584	2.333	0.163132	0.804425	17.9	16.39	19.96	18.33	24.9	23.09	22.28	21.01	22.34	x	x	357613	387646	335854	403468	381801	230441
High	Q9NR30	Nucleolar RNA helicase 2 OS=Homo sapiens OX=9606 GN=DDX21 PE=1 SV=5	DDX21	18	18	1.763	0.0343074	0.26994	0.517	1.38001e-06	0.933136	0.909	0.504946	2.70155e-05	0.866	0.434038	0.924864	0.369	0.0569065	0.346259	1.117	0.881154	0.990336	1.004	0.896932	0.991409	1.103	0.898319	0.98552	1.691	0.616245	0.942998	36.8	22.35	27.02	39.49	90.28	28.01	29.84	27.85	28.52	x	x	501478	467720	493014	536377	528530	269777
High	P25705	ATP synthase subunit alpha, mitochondrial OS=Homo sapiens OX=9606 GN=ATP5F1A PE=1 SV=1	ATP5F1A	18	18	2.763	2.18248e-05	0.000419672	0.79	0.0555871	0.05652	2.197	0.00493983	0.32182	1.523	0.147966	0.577383	1.283	0.419641	0.90068	0.844	0.393218	0.814726	2.276	0.0225585	0.150368	1.81	0.296941	0.84851	2.993	0.00836947	0.0977884	24.17	35.48	44.62	25.86	39.68	39.85	28.65	26.08	41.54	x	x	1.43711e+06	1.46691e+06	1.24254e+06	1.44195e+06	1.45556e+06	457612
High	P60174	Triosephosphate isomerase OS=Homo sapiens OX=9606 GN=TPI1 PE=1 SV=3	TPI1	17	17	0.703	0.118505	0.587219	1.222	0.168946	0.901374	0.833	0.367439	0.626865	0.977	0.783263	0.980048	1.074	0.689774	0.952323	0.871	0.537653	0.903593	1.345	0.34865	0.820189	1.162	0.900962	0.986986	1.1	0.730539	0.969342	40.42	26.4	34.6	34.22	31.9	49.35	24.96	42.73	23.53	x	x	5.64253e+06	5.27709e+06	4.55922e+06	5.00006e+06	7.67936e+06	7.95438e+06
High	P48637	Glutathione synthetase OS=Homo sapiens OX=9606 GN=GSS PE=1 SV=1	GSS	17	17	0.753	0.130822	0.620531	1.074	0.692785	0.889309	0.825	0.341542	0.976513	0.94	0.606817	0.972699	1.13	0.606244	0.935597	1.08	0.793405	0.973348	0.691	0.331282	0.810224	0.738	0.413118	0.904905	0.551	0.166787	0.81566	21.17	17.63	18.71	17.38	24.86	25.46	25.87	25.78	25	x	x	413665	439337	442772	462383	441262	584680
High	Q01518	Adenylyl cyclase-associated protein 1 OS=Homo sapiens OX=9606 GN=CAP1 PE=1 SV=5	CAP1	18	17	0.772	0.251813	0.800601	1.309	0.05768	0.993332	1.006	0.953722	0.329895	0.783	0.232909	0.728438	0.758	0.687139	0.952323	1.216	0.387896	0.810739	0.866	0.683869	0.968745	1.083	0.982135	0.998886	0.809	0.710192	0.962903	37.79	19.02	32.67	50.74	34.72	63.51	26.96	76.35	61.38	x	x	2.52574e+06	2.5765e+06	2.44294e+06	2.69601e+06	2.55031e+06	3.39671e+06
High	P08779	Keratin, type I cytoskeletal 16 OS=Homo sapiens OX=9606 GN=KRT16 PE=1 SV=4	KRT16	32	17	0.781	0.266613	0.814179	2.054	1.19257e-07	0.414502	1.554	0.0677102	2.4379e-06	0.627	0.0439898	0.26228	0.775	0.724139	0.963425	1.055	0.857568	0.985806	1.59	0.147964	0.585113	1.648	0.395902	0.901021	1.185	0.711148	0.962903	68.77	88.19	86.8	76.08	71.87	102.93	114.42	84.13	74.71	x	x	1.46559e+06	1.07976e+06	1.24135e+06	587488	955604	592375
High	P22102	Trifunctional purine biosynthetic protein adenosine-3 OS=Homo sapiens OX=9606 GN=GART PE=1 SV=1	GART	17	17	0.796	0.201165	0.748088	1.264	0.124728	0.957294	0.983	0.722901	0.521713	0.907	0.573798	0.967128	0.613	0.499747	0.913006	1.286	0.640599	0.946185	1.489	0.378272	0.841282	2.017	0.273001	0.835878	0.942	0.537345	0.942557	30.97	21.84	31.69	18.81	37.98	25.9	18.99	28.89	32.08	x	x	91434.9	84279	80759.7	87587.2	86341.6	112227
High	Q9UHG3	Prenylcysteine oxidase 1 OS=Homo sapiens OX=9606 GN=PCYOX1 PE=1 SV=3	PCYOX1	17	17	0.808	0.285739	0.829882	1.086	0.638947	0.933136	0.899	0.528033	0.95549	1.158	0.740335	0.980048	1.493	0.247481	0.766462	0.883	0.567009	0.92028	0.994	0.988635	0.999489	0.846	0.592027	0.938135	0.8	0.67515	0.956326	28.54	20.76	21.55	22.47	24.72	29.06	23.32	22.56	20.94	x	x	565873	617367	527104	645062	585832	712962
High	P10253	Lysosomal alpha-glucosidase OS=Homo sapiens OX=9606 GN=GAA PE=1 SV=4	GAA	17	17	0.814	0.212553	0.760245	1.338	0.110765	0.976134	1.016	0.82359	0.489518	1.079	0.99108	0.999812	4.231	0.000557684	0.00579463	0.417	0.000413066	0.0032869	3.918	0.000485222	0.00437259	1.597	0.432995	0.908826	1.165	0.962421	0.994073	28.42	23.96	29.44	65.47	50.93	33.69	36.98	34.23	23.58	x	x	60792.7	11312	25713.7	24152.2	42985.3	210798
High	O14672	Disintegrin and metalloproteinase domain-containing protein 10 OS=Homo sapiens OX=9606 GN=ADAM10 PE=1 SV=1	ADAM10	17	17	0.87	0.377114	0.898493	1.035	0.903603	0.935133	0.911	0.543591	0.999746	1.042	0.919997	0.995923	1.054	0.72273	0.963425	0.818	0.324936	0.763313	0.775	0.452579	0.881804	0.632	0.254413	0.821179	0.676	0.303594	0.893332	18.59	15.08	17.13	19.51	22.64	24.74	25.01	21.41	28.11	x	x	480814	441451	456264	413125	412263	558497
High	P07476	Involucrin OS=Homo sapiens OX=9606 GN=IVL PE=1 SV=2	IVL	17	17	0.884	0.421074	0.931347	1.268	0.196386	0.450003	1.871	0.0767542	0.671684	1.263	0.577812	0.96962	0.01	1e-17	1.15945e-16	100	1e-17	9.40121e-17	0.035	1e-17	1.03673e-16	100	1e-17	1.20532e-16	100	1e-17	1.35843e-16	19.8	31.27	0	33.08			0			x	x	7730.31		2353.57	11885.8
High	Q8NBS9	Thioredoxin domain-containing protein 5 OS=Homo sapiens OX=9606 GN=TXNDC5 PE=1 SV=2	TXNDC5	17	17	0.925	0.728114	0.976431	0.778	0.0425585	0.602578	0.722	0.124091	0.26932	0.742	0.15786	0.597679	0.948	0.910499	0.994546	0.925	0.727961	0.959808	1.134	0.677567	0.964846	1.093	0.996916	0.9997	1.48	0.301273	0.893332	28.8	25.83	34.18	25.82	35	38.25	30.2	43.62	34.24	x	x	8.10637e+06	7.3146e+06	6.226e+06	7.39254e+06	8.67621e+06	1.0524e+07
High	Q16698	2,4-dienoyl-CoA reductase, mitochondrial OS=Homo sapiens OX=9606 GN=DECR1 PE=1 SV=1	DECR1	17	17	0.939	0.656109	0.967778	1.345	0.0487742	0.933136	1.261	0.53022	0.296496	1.102	0.919914	0.995923	2.472	0.0205513	0.160617	0.914	0.689751	0.957565	0.869	0.691556	0.969607	0.806	0.525414	0.926063	0.461	0.117468	0.706374	15.39	13.49	14.02	28.29	20.24	19.96	16.87	22.05	19.93	x	x	625811	618595	604510	657214	609372	638637
High	Q13451	Peptidyl-prolyl cis-trans isomerase FKBP5 OS=Homo sapiens OX=9606 GN=FKBP5 PE=1 SV=2	FKBP5	17	17	0.951	0.585442	0.964358	0.972	0.713589	0.916981	0.859	0.408328	0.981782	0.584	0.0215776	0.158041	0.764	0.701515	0.956196	0.819	0.351303	0.780984	0.903	0.755074	0.977617	0.935	0.743531	0.97013	0.89	0.599697	0.942998	19.53	30.7	36.68	42.46	36.99	31.9	55.4	37.04	29.69	x	x	437598	384080	327247	427445	432456	484056
High	O15031	Plexin-B2 OS=Homo sapiens OX=9606 GN=PLXNB2 PE=1 SV=3	PLXNB2	18	17	0.951	0.814504	0.9797	1.168	0.29174	0.951197	1.177	0.627796	0.790477	1.506	0.156529	0.594509	1.182	0.535968	0.919212	0.92	0.70364	0.959532	1.057	0.839821	0.989709	0.981	0.820729	0.978055	1.152	0.784262	0.977836	23.01	23.08	29.28	30.84	35.94	31.95	30.21	44.42	42.08	x	x	896934	875452	892805	970026	783749	1.07753e+06
High	Q13217	DnaJ homolog subfamily C member 3 OS=Homo sapiens OX=9606 GN=DNAJC3 PE=1 SV=1	DNAJC3	17	17	0.953	0.717749	0.976431	1.081	0.671701	0.995207	1.051	0.962349	0.967953	0.947	0.622499	0.97463	0.627	0.400929	0.887194	1.25	0.443035	0.84563	0.975	0.920733	0.991409	1.244	0.7903	0.975567	1.384	0.605945	0.942998	24.89	19.33	27.35	22.95	33.55	30.65	26.95	41.11	33.28	x	x	673204	679134	605422	704657	723005	744764
High	P54760	Ephrin type-B receptor 4 OS=Homo sapiens OX=9606 GN=EPHB4 PE=1 SV=2	EPHB4	20	17	0.981	0.902053	0.993217	1.032	0.918015	0.989523	1.012	0.917846	0.999746	1.075	0.920638	0.995923	0.961	0.885458	0.989141	0.835	0.422062	0.833267	0.82	0.565657	0.920994	0.672	0.310843	0.860014	0.775	0.61855	0.942998	29.45	19.03	30.9	21.26	25.24	24.83	26.78	42.97	38.57	x	x	946751	906079	988362	999729	1.04714e+06	1.03961e+06
High	Q15020	Squamous cell carcinoma antigen recognized by T-cells 3 OS=Homo sapiens OX=9606 GN=SART3 PE=1 SV=1	SART3	17	17	0.993	0.761924	0.976431	1.017	0.912096	0.974503	1.027	0.812192	0.999746	1.22	0.680128	0.980048	1.399	0.31398	0.839081	0.909	0.580852	0.921311	0.928	0.778557	0.983114	0.836	0.576102	0.936801	0.718	0.359943	0.913815	21.67	18.67	19.42	19.36	24.38	21.05	25.14	23.49	22.39	x	x	275768	317618	317147	361980	282381	294059
High	Q9NTJ3	Structural maintenance of chromosomes protein 4 OS=Homo sapiens OX=9606 GN=SMC4 PE=1 SV=2	SMC4	17	17	1.022	0.760327	0.976431	0.726	0.0452022	0.745093	0.747	0.206836	0.281827	0.883	0.449191	0.932054	0.313	0.0233935	0.178871	0.703	0.109371	0.425723	0.886	0.509323	0.904404	1.156	0.888053	0.98552	1.102	0.676753	0.956326	18.62	18.84	16.97	17.91	42.23	31.9	19.12	28.98	10.94	x	x	225367	254331	197974	224074	248234	191493
High	P05067	Amyloid-beta precursor protein OS=Homo sapiens OX=9606 GN=APP PE=1 SV=3	APP	18	17	1.033	0.921928	0.993308	1.041	0.865187	0.969985	1.107	0.778716	0.998792	0.969	0.741583	0.980048	1.307	0.394929	0.88486	1.329	0.209227	0.621287	0.806	0.532018	0.906862	1.078	0.97498	0.998508	1.046	0.815526	0.983034	28.69	23.67	30.78	26.32	41.81	35.74	32.45	38.74	30.85	x	x	1.09125e+06	1.05727e+06	950522	1.22041e+06	1.08712e+06	1.17317e+06
High	Q7Z4H8	Protein O-glucosyltransferase 3 OS=Homo sapiens OX=9606 GN=POGLUT3 PE=1 SV=2	POGLUT3	17	17	1.036	0.895708	0.992954	1.009	0.960996	0.993332	1.047	0.940661	0.999746	1.144	0.825585	0.980048	0.922	0.962353	0.994846	1.14	0.690956	0.957565	0.609	0.164752	0.61175	0.687	0.33307	0.871615	0.57	0.17292	0.828106	28.79	22.8	31.22	23.69	33.91	39.13	38.95	63.82	38.32	x	x	510521	509280	551797	675807	494527	416267
High	Q02790	Peptidyl-prolyl cis-trans isomerase FKBP4 OS=Homo sapiens OX=9606 GN=FKBP4 PE=1 SV=3	FKBP4	17	17	1.037	0.996304	0.999386	0.803	0.0942529	0.771509	0.77	0.225413	0.444789	0.544	0.00912085	0.0801132	0.911	0.984437	0.997107	0.948	0.695753	0.957565	0.885	0.669594	0.962491	0.805	0.522961	0.926063	0.557	0.156377	0.790385	30.07	26.18	25.11	63.75	53.33	48	53.81	61.93	45.63	x	x	704636	720439	683042	702519	689384	810566
High	Q5NDL2	EGF domain-specific O-linked N-acetylglucosamine transferase OS=Homo sapiens OX=9606 GN=EOGT PE=1 SV=1	EOGT	17	17	1.056	0.948316	0.996814	1.144	0.38404	0.945051	1.24	0.591707	0.857418	1.384	0.3632	0.876921	0.894	0.982264	0.997107	0.769	0.232453	0.655337	2.349	0.0307548	0.192156	1.771	0.318268	0.864054	1.681	0.439793	0.932157	17.24	11.75	17.43	13.33	20.95	24.91	28.74	18.32	17.75	x	x	416333	473197	411563	441063	438820	433134
High	P05121	Plasminogen activator inhibitor 1 OS=Homo sapiens OX=9606 GN=SERPINE1 PE=1 SV=1	SERPINE1	17	17	1.087	0.713107	0.976431	1.028	0.94236	0.951197	1.122	0.669587	0.999746	1.334	0.310736	0.835825	0.779	0.734026	0.964713	1.142	0.559885	0.918953	2.065	0.0245534	0.161597	2.313	0.120508	0.616411	2.194	0.0510534	0.427181	20.57	22.69	22.38	26.1	31.79	32.12	31.62	28.64	33.91	x	x	1.47707e+06	1.55546e+06	1.43203e+06	1.68865e+06	1.55606e+06	1.44424e+06
High	Q99832	T-complex protein 1 subunit eta OS=Homo sapiens OX=9606 GN=CCT7 PE=1 SV=2	CCT7	17	17	1.108	0.699648	0.976431	1.283	0.0798589	0.757734	1.452	0.21396	0.404105	0.782	0.212749	0.687907	0.387	0.0510169	0.32037	1.662	0.0572464	0.268012	1.153	0.725057	0.972694	2.011	0.206786	0.764817	1.838	0.359183	0.913815	30.53	36.9	40.42	44.06	29.86	36.18	34.24	28.13	26.91	x	x	959331	802661	764607	863847	901349	726292
High	P13798	Acylamino-acid-releasing enzyme OS=Homo sapiens OX=9606 GN=APEH PE=1 SV=4	APEH	17	17	1.114	0.860626	0.985259	1.17	0.306104	0.924876	1.316	0.438453	0.809038	1.325	0.454647	0.93571	0.606	0.358972	0.868742	0.962	0.69907	0.95818	1.87	0.139521	0.563645	1.972	0.221824	0.785397	1.198	0.988429	0.996603	16.29	14.63	16.71	16.23	30.9	29.79	31.75	23.35	17.51	x	x	381896	364813	353678	417028	383701	251418
High	Q9HDC9	Adipocyte plasma membrane-associated protein OS=Homo sapiens OX=9606 GN=APMAP PE=1 SV=2	APMAP	17	17	1.122	0.612181	0.964358	1.173	0.283282	0.8213	1.306	0.268444	0.782684	1.416	0.208344	0.681353	1.277	0.425125	0.903492	0.69	0.100664	0.402915	1.791	0.0696929	0.358486	1.221	0.821294	0.978471	1.084	0.756736	0.975516	21.44	22.6	26.59	26.07	28.46	28.82	26.57	27.15	29.02	x	x	2.53071e+06	2.56953e+06	2.51385e+06	2.71617e+06	2.5029e+06	2.19858e+06
High	Q9BTV4	Transmembrane protein 43 OS=Homo sapiens OX=9606 GN=TMEM43 PE=1 SV=1	TMEM43	17	17	1.135	0.576921	0.964358	0.889	0.306963	0.995207	1.01	0.968811	0.809625	1.272	0.414755	0.910753	1.456	0.272039	0.796563	0.816	0.366594	0.79615	1.202	0.551755	0.914115	0.984	0.824378	0.978544	1.083	0.759046	0.975516	13.97	13.16	14.23	14.95	23.88	20.43	17.64	19.3	15.65	x	x	1.93224e+06	2.24433e+06	2.0292e+06	2.18766e+06	1.9403e+06	1.67453e+06
High	O60716	Catenin delta-1 OS=Homo sapiens OX=9606 GN=CTNND1 PE=1 SV=1	CTNND1	17	17	1.172	0.645435	0.967778	0.769	0.0463887	0.949827	0.927	0.604961	0.286136	0.946	0.624183	0.974754	0.637	0.422918	0.903492	1.17	0.629316	0.942357	1.456	0.335871	0.815488	1.663	0.385337	0.901021	1.571	0.51661	0.937878	20.87	24.54	19.9	23.3	35.38	40.13	21.57	43.47	38.84	x	x	622231	612748	640674	693059	560572	506966
High	Q96A65	Exocyst complex component 4 OS=Homo sapiens OX=9606 GN=EXOC4 PE=1 SV=1	EXOC4	17	17	1.177	0.731466	0.976431	1.052	0.691393	0.938066	1.214	0.559648	0.976491	1.322	0.482124	0.946783	0.681	0.623375	0.941094	1.324	0.42078	0.832809	1.292	0.576942	0.92654	1.576	0.503484	0.923418	1.9	0.401311	0.922697	26.09	19.51	29.01	37.89	30.12	25.85	24.77	32.56	36.28	x	x	222518	231500	216903	237227	205204	141202
High	P21397	Amine oxidase [flavin-containing] A OS=Homo sapiens OX=9606 GN=MAOA PE=1 SV=1	MAOA	17	17	1.194	0.62544	0.964358	1.181	0.282941	0.833355	1.43	0.278117	0.782278	1.128	0.884274	0.987191	1.603	0.186703	0.690008	0.792	0.330044	0.767087	1.385	0.352338	0.820189	1.094	0.998633	0.9997	1.167	0.776657	0.977033	21.79	18.55	18.43	21.6	17.12	19.35	22.86	22.81	19.15	x	x	562686	568223	534060	635737	571731	454379
High	Q14254	Flotillin-2 OS=Homo sapiens OX=9606 GN=FLOT2 PE=1 SV=2	FLOT2	17	17	1.197	0.486501	0.94482	0.931	0.500437	0.953813	1.135	0.711769	0.922651	1.017	0.887595	0.987865	1.079	0.682866	0.952323	1.005	0.987151	0.999967	1.127	0.691584	0.969607	1.161	0.903273	0.9876	0.996	0.995764	0.99902	35.18	31.27	26.76	35.3	29.26	39.94	43.56	22.19	20.6	x	x	1.07707e+06	1.14073e+06	1.0704e+06	1.10352e+06	1.05607e+06	932819
High	Q8N1I0	Dedicator of cytokinesis protein 4 OS=Homo sapiens OX=9606 GN=DOCK4 PE=1 SV=3	DOCK4	17	17	1.243	0.574353	0.964358	0.992	0.910846	0.925452	1.292	0.456373	0.999746	1.237	0.629594	0.976128	0.922	0.837258	0.985961	1.079	0.982877	0.999967	1.522	0.344853	0.820189	1.621	0.467558	0.908826	1.836	0.43613	0.932157	37.09	25.96	37.62	30.4	25.76	33.85	34.27	48.3	38.74	x	x	187581	203041	197564	221020	170769	111141
High	P52292	Importin subunit alpha-1 OS=Homo sapiens OX=9606 GN=KPNA2 PE=1 SV=1	KPNA2	17	17	1.273	0.434098	0.934536	0.863	0.208341	0.998234	1.074	0.996285	0.684105	1.275	0.536085	0.961413	0.361	0.0351071	0.244846	1.564	0.169859	0.55817	0.433	0.0380853	0.226482	0.67	0.268408	0.829757	0.908	0.583557	0.942557	19.62	20.24	20.85	19.41	21.09	21.53	22.37	34.14	21.71	x	x	541811	575663	545979	583626	523405	421769
High	P49589	Cysteine--tRNA ligase, cytoplasmic OS=Homo sapiens OX=9606 GN=CARS1 PE=1 SV=3	CARS1	17	17	1.309	0.443825	0.934536	1.048	0.742937	0.901374	1.363	0.370629	0.981782	1.286	0.588965	0.96962	0.828	0.876648	0.989095	0.891	0.551007	0.912012	1.777	0.176557	0.622064	1.515	0.499987	0.923418	1.223	0.932718	0.993981	23.05	20.85	19.71	16.22	22.36	44.21	44.76	27.46	22.95	x	x	261384	317343	256778	351077	308032	234983
High	O75390	Citrate synthase, mitochondrial OS=Homo sapiens OX=9606 GN=CS PE=1 SV=2	CS	17	17	1.312	0.230725	0.780033	1.047	0.829159	0.6976	1.383	0.173227	0.994191	1.708	0.0419212	0.252574	0.438	0.0959785	0.4851	0.587	0.016591	0.0989308	7.25	1.16378e-09	1.18812e-08	4.126	0.00589935	0.0592813	3.131	0.00546564	0.0660859	29.88	24.23	36.55	28.69	43.67	37.93	50.87	45.46	42.11	x	x	3.81338e+06	3.82289e+06	3.4596e+06	4.0968e+06	3.73379e+06	2.8356e+06
High	P50454	Serpin H1 OS=Homo sapiens OX=9606 GN=SERPINH1 PE=1 SV=2	SERPINH1	17	17	1.345	0.190935	0.733925	0.896	0.335893	0.924243	1.221	0.420375	0.830298	1.446	0.178014	0.635368	0.652	0.452808	0.904279	1.414	0.126384	0.469441	1.135	0.674301	0.963935	1.565	0.458202	0.908826	2.125	0.0606025	0.475845	24.12	20.28	27.85	33.79	23.55	28.15	21.83	27.08	19.22	x	x	2.01045e+06	2.01806e+06	1.8696e+06	2.06579e+06	2.09933e+06	1.52657e+06
High	O95831	Apoptosis-inducing factor 1, mitochondrial OS=Homo sapiens OX=9606 GN=AIFM1 PE=1 SV=1	AIFM1	17	17	1.384	0.170912	0.696784	0.897	0.34175	0.945941	1.204	0.596778	0.835245	1.481	0.177226	0.633839	0.41	0.0690886	0.398153	0.852	0.492703	0.87153	4.447	9.35895e-06	9.1749e-05	3.68	0.0118694	0.110456	2.794	0.0490991	0.416235	19.85	16.03	16.1	22.71	37.68	50.19	78.63	50.51	38.39	x	x	1.25656e+06	1.19903e+06	1.447e+06	702355	900066	766936
High	P49257	Protein ERGIC-53 OS=Homo sapiens OX=9606 GN=LMAN1 PE=1 SV=2	LMAN1	17	17	1.391	0.145084	0.642252	0.9	0.354747	0.907447	1.237	0.387554	0.835245	1.374	0.256706	0.767272	0.89	0.972511	0.997107	1.18	0.467119	0.861429	1.066	0.819577	0.986971	1.247	0.787475	0.975567	1.267	0.501563	0.934732	21.82	20.81	25.25	24.62	31.62	32.22	31.79	32.9	35.72	x	x	2.65067e+06	2.74427e+06	2.5148e+06	2.83931e+06	2.82215e+06	1.90722e+06
High	P53992	Protein transport protein Sec24C OS=Homo sapiens OX=9606 GN=SEC24C PE=1 SV=3	SEC24C	18	17	1.456	0.19337	0.739355	1.01	0.954417	0.702555	1.553	0.176753	0.999746	1.775	0.10615	0.478093	0.621	0.479345	0.911605	1.168	0.754281	0.962878	1.762	0.180857	0.631516	2.068	0.205513	0.763448	2.229	0.197784	0.846164	34.55	18.74	34.97	31.7	41.19	52.3	41.49	58.4	40.04	x	x	318731	336101	318832	401080	324257	178943
High	Q9ULV4	Coronin-1C OS=Homo sapiens OX=9606 GN=CORO1C PE=1 SV=1	CORO1C	17	17	1.462	0.108428	0.557231	1.003	0.910008	0.670956	1.469	0.161959	0.999746	0.703	0.114215	0.497955	0.244	0.00260124	0.0248413	1.046	0.958107	0.996266	4.407	7.19309e-05	0.000679573	4.669	0.00261228	0.0274047	3.141	0.0527275	0.43794	21.59	20.78	15.34	21.89	52.06	33.78	60.13	50.45	33.38	x	x	1.3974e+06	1.4401e+06	1.33248e+06	1.52592e+06	1.40266e+06	1.02004e+06
High	P00505	Aspartate aminotransferase, mitochondrial OS=Homo sapiens OX=9606 GN=GOT2 PE=1 SV=3	GOT2	17	17	1.581	0.0430103	0.313575	1.39	0.018706	0.0113716	2.167	0.000771375	0.153502	1.011	0.873614	0.98423	0.521	0.205389	0.717009	0.859	0.485575	0.865533	2.995	0.000713264	0.00634223	2.531	0.0819428	0.486716	3.059	0.00900807	0.104438	17.17	18.97	21.59	18.96	29.62	26.91	28.26	31.49	31.57	x	x	1.75749e+06	1.84548e+06	1.77623e+06	1.91552e+06	1.84976e+06	1.128e+06
High	P34897	Serine hydroxymethyltransferase, mitochondrial OS=Homo sapiens OX=9606 GN=SHMT2 PE=1 SV=3	SHMT2	17	17	1.733	0.0245383	0.212601	0.964	0.680439	0.425072	1.72	0.0707993	0.972305	1.446	0.252501	0.758305	0.479	0.145408	0.61802	0.755	0.237508	0.659618	3.189	0.00320982	0.0259779	2.368	0.109306	0.583482	2.555	0.125568	0.726975	14.31	16.54	18.39	20.69	35.38	48.41	54.32	38.92	31.69	x	x	1.00367e+06	1.03175e+06	941452	1.04268e+06	1.00978e+06	568934
High	P35232	Prohibitin OS=Homo sapiens OX=9606 GN=PHB PE=1 SV=1	PHB1	17	17	1.84	0.00705814	0.0790615	1.029	0.933071	0.0586942	1.909	0.00515532	0.999746	2.226	0.00174814	0.0190838	1.175	0.544357	0.919212	1.048	0.837251	0.982905	1.79	0.0701254	0.359527	1.872	0.265347	0.825079	1.951	0.0933593	0.620104	16.67	15.22	18.13	14.43	21.96	24.82	21.84	22.78	18.55	x	x	3.29957e+06	3.33915e+06	3.27154e+06	3.47646e+06	3.21676e+06	1.52575e+06
High	Q99623	Prohibitin-2 OS=Homo sapiens OX=9606 GN=PHB2 PE=1 SV=2	PHB2	17	17	1.896	0.00470298	0.055795	0.974	0.740224	0.0700792	1.88	0.00633768	0.981782	2.123	0.00334434	0.0335532	1.069	0.698656	0.954561	1.051	0.829911	0.981762	1.894	0.0472028	0.272069	1.981	0.218393	0.780835	2.041	0.0747173	0.536584	18.24	15.5	23	21	28.57	23.56	25.27	27.11	21.76	x	x	3.98852e+06	4.02742e+06	3.73184e+06	4.17666e+06	3.78978e+06	1.98312e+06
High	P19338	Nucleolin OS=Homo sapiens OX=9606 GN=NCL PE=1 SV=3	NCL	16	16	0.492	0.00168747	0.0232468	0.898	0.343348	0.00547952	0.457	0.000348189	0.835245	0.391	4.9503e-05	0.000722839	0.747	0.663705	0.949017	0.743	0.186836	0.58471	0.702	0.295246	0.780328	0.521	0.123671	0.625532	0.879	0.858692	0.986173	35.45	44.09	45.76	42.89	41.82	50.47	37.71	55.46	47.71	x	x	3.62534e+06	2.92192e+06	2.05835e+06	2.61344e+06	3.96587e+06	7.49784e+06
High	P80303	Nucleobindin-2 OS=Homo sapiens OX=9606 GN=NUCB2 PE=1 SV=3	NUCB2	16	16	0.631	0.0271634	0.229595	0.889	0.310312	0.149562	0.56	0.0162829	0.810884	0.607	0.0298523	0.200988	0.966	0.876419	0.989095	0.736	0.194217	0.594639	0.689	0.330141	0.809708	0.512	0.114657	0.602812	0.76	0.502101	0.935142	30.94	32.48	33.25	25.02	31.64	33.08	36.89	46.92	42.49	x	x	571657	434973	351794	365587	594841	970706
High	Q9Y4E8	Ubiquitin carboxyl-terminal hydrolase 15 OS=Homo sapiens OX=9606 GN=USP15 PE=1 SV=3	USP15	16	16	0.75	0.127731	0.613401	1.027	0.765088	0.879413	0.807	0.324818	0.983474	0.648	0.0730625	0.377945	0.991	0.806871	0.981538	0.805	0.31905	0.759199	0.74	0.382121	0.843073	0.54	0.137215	0.668667	0.609	0.188385	0.841691	27.71	29.5	30.7	32.64	29.76	40.21	36.41	45.28	45.52	x	x	147890	132246	155003	163216	189999	256691
High	O75116	Rho-associated protein kinase 2 OS=Homo sapiens OX=9606 GN=ROCK2 PE=1 SV=4	ROCK2	20	16	0.796	0.212167	0.76021	0.954	0.608961	0.765127	0.773	0.22042	0.951117	0.698	0.104567	0.473285	0.921	0.963029	0.994846	0.844	0.47616	0.864691	0.853	0.694946	0.970567	0.725	0.392804	0.901021	0.949	0.905638	0.991365	21.61	25.66	28.03	24.61	32.21	39.71	26.52	30.83	24.01	x	x	426152	478555	429522	432110	485938	669850
High	Q14108	Lysosome membrane protein 2 OS=Homo sapiens OX=9606 GN=SCARB2 PE=1 SV=2	SCARB2	16	16	0.807	0.340296	0.871045	1.083	0.64203	0.933136	0.887	0.536311	0.955849	1.075	0.903476	0.992778	1.541	0.219168	0.73799	0.927	0.734429	0.96039	0.931	0.85326	0.991409	0.855	0.608344	0.947756	0.811	0.715134	0.964283	23.87	20.18	20.62	17.78	26.4	33.59	26.95	32.43	20.27	x	x	1.83761e+06	1.93658e+06	1.81342e+06	2.18632e+06	1.92454e+06	2.33093e+06
High	P61978	Heterogeneous nuclear ribonucleoprotein K OS=Homo sapiens OX=9606 GN=HNRNPK PE=1 SV=1	HNRNPK	16	16	0.817	0.369757	0.895261	1.061	0.75423	0.938066	0.895	0.562378	0.983474	0.709	0.109785	0.487288	0.75	0.668981	0.949017	1.197	0.429353	0.836638	0.869	0.693127	0.969607	1.098	0.994261	0.9997	1.006	0.892915	0.98927	27.9	23.61	35.31	28.38	35.73	40.89	17.45	39.34	26.6	x	x	2.25921e+06	2.10552e+06	2.04168e+06	2.18978e+06	2.00813e+06	3.09098e+06
High	P50570	Dynamin-2 OS=Homo sapiens OX=9606 GN=DNM2 PE=1 SV=2	DNM2	16	16	0.831	0.287985	0.832441	1.329	0.0636628	0.978526	1.125	0.867603	0.351197	0.973	0.719544	0.980048	1.119	0.490304	0.911605	1.112	0.882729	0.990336	0.699	0.285126	0.769306	0.828	0.477198	0.911814	0.776	0.381816	0.916425	46.28	26.21	45.04	22.13	39.55	33.05	43.6	49.71	74.39	x	x	91152.8	87927.3	51572.6	97534.6	98062.6	97160.5
High	P14866	Heterogeneous nuclear ribonucleoprotein L OS=Homo sapiens OX=9606 GN=HNRNPL PE=1 SV=2	HNRNPL	17	16	0.832	0.412725	0.926423	0.949	0.597946	0.809572	0.79	0.255304	0.947465	0.756	0.181433	0.641245	0.793	0.766168	0.971803	0.932	0.751451	0.961397	0.823	0.572935	0.924286	0.795	0.506944	0.924163	0.768	0.638292	0.94632	22.59	23.76	20.58	52.63	23.27	33.21	28.58	35.89	19.2	x	x	1.54744e+06	1.76279e+06	1.72971e+06	1.44226e+06	1.57647e+06	2.01958e+06
High	P15311	Ezrin OS=Homo sapiens OX=9606 GN=EZR PE=1 SV=4	EZR	29	16	0.876	0.5553	0.961543	1.108	0.521679	0.976134	0.971	0.827582	0.931622	0.878	0.473472	0.940683	1.015	0.787287	0.976786	1.054	0.818599	0.980498	0.751	0.399316	0.854345	0.814	0.538988	0.9288	0.638	0.354821	0.91215	23.56	31.45	34.97	26.99	44.53	29.25	32.76	50.46	45.64	x	x	1.53729e+06	1.5372e+06	1.54957e+06	1.87374e+06	1.53853e+06	1.8376e+06
High	P50895	Basal cell adhesion molecule OS=Homo sapiens OX=9606 GN=BCAM PE=1 SV=2	BCAM	16	16	0.899	0.438519	0.934536	1.116	0.424501	0.975608	1.03	0.818386	0.879026	1.086	0.998902	0.999812	4.07	0.00053411	0.00556223	0.954	0.730644	0.96039	0.527	0.0762053	0.383152	0.487	0.0929669	0.525344	0.509	0.119187	0.709232	14.64	23.38	17.9	15.36	25.63	17.66	29.75	28.24	18.28	x	x	87597.3	109249	31715.6	91178.3	98880	102137
High	Q9P258	Protein RCC2 OS=Homo sapiens OX=9606 GN=RCC2 PE=1 SV=2	RCC2	16	16	0.9	0.475984	0.943759	0.943	0.557349	0.925452	0.875	0.476708	0.934464	0.99	0.764628	0.980048	1.151	0.577228	0.926747	1.011	0.99457	0.999967	0.635	0.210672	0.68118	0.642	0.267878	0.829251	0.549	0.158881	0.794879	19.77	17.39	16.82	18.89	21.3	22.47	15.1	21.44	18.47	x	x	478751	550524	501511	559533	478760	520789
High	Q96G03	Phosphoglucomutase-2 OS=Homo sapiens OX=9606 GN=PGM2 PE=1 SV=4	PGM2	16	16	0.944	0.635927	0.967305	1.372	0.0235909	0.907713	1.307	0.388953	0.182869	1.017	0.820778	0.980048	0.591	0.431584	0.904279	1.016	0.718828	0.959532	1.332	0.518537	0.906505	2.37	0.141284	0.675421	1.965	0.441369	0.932157	17.32	18.55	15.84	20.17	54.79	34.75	28.85	70.43	32.69	x	x	151423	164171	122416	163237	159762	192349
High	P42224	Signal transducer and activator of transcription 1-alpha/beta OS=Homo sapiens OX=9606 GN=STAT1 PE=1 SV=2	STAT1	16	16	0.967	0.674458	0.97018	1.017	0.90979	0.952004	0.993	0.702507	0.999746	0.837	0.392208	0.892139	0.573	0.337535	0.854594	1.324	0.416075	0.829034	2.717	0.00924592	0.0685544	3.599	0.0135166	0.12227	4.155	0.0104627	0.118859	18.8	21.28	20.57	21.9	35.62	34.22	20.04	43.26	40.48	x	x	292154	268875	269257	344682	349486	293921
High	P36871	Phosphoglucomutase-1 OS=Homo sapiens OX=9606 GN=PGM1 PE=1 SV=3	PGM1	16	16	0.983	0.744795	0.976431	1.341	0.0411841	0.901374	1.321	0.367375	0.264846	0.679	0.109499	0.487288	0.638	0.541495	0.919212	1.095	0.93958	0.994386	1.858	0.138889	0.563645	1.993	0.274814	0.835878	1.774	0.550069	0.942557	21.09	25.35	25.92	35.63	40.11	41.27	37.92	44.06	35.58	x	x	168141	132413	147755	123864	187015	156349
High	Q70UQ0	Inhibitor of nuclear factor kappa-B kinase-interacting protein OS=Homo sapiens OX=9606 GN=IKBIP PE=1 SV=1	IKBIP	16	16	0.985	0.945058	0.996814	1.05	0.814961	0.990121	1.04	0.927925	0.992861	1.166	0.647727	0.979037	0.932	0.94126	0.994546	0.956	0.839063	0.983795	1.104	0.737266	0.977194	1.057	0.941627	0.994225	1.126	0.690638	0.957085	14.27	14.09	14.76	13.75	31.56	18.34	21.28	18.94	20.43	x	x	2.12897e+06	2.17262e+06	1.99982e+06	2.32853e+06	2.17665e+06	2.31988e+06
High	Q9Y2H6	Fibronectin type-III domain-containing protein 3A OS=Homo sapiens OX=9606 GN=FNDC3A PE=1 SV=4	FNDC3A	16	16	0.995	0.72774	0.976431	0.959	0.80623	0.951197	0.982	0.694244	0.989845	1.157	0.830423	0.980048	1.208	0.503651	0.913006	0.824	0.379919	0.804607	0.891	0.702998	0.971958	0.73	0.4002	0.901021	0.683	0.294847	0.892966	18.84	19.8	18.3	14.85	23.11	21.45	28.24	27.53	24.4	x	x	205322	268256	225848	309699	314618	293725
High	P05455	Lupus La protein OS=Homo sapiens OX=9606 GN=SSB PE=1 SV=2	SSB	16	16	0.998	0.989103	0.998902	0.848	0.167304	0.900882	0.832	0.364222	0.623847	0.977	0.782212	0.980048	0.859	0.907666	0.994546	0.833	0.416037	0.829034	1.148	0.65017	0.954022	1.135	0.939983	0.994225	0.859	0.816554	0.983034	25.07	37.65	30.98	45.31	54.77	34.26	63.5	70.39	64.79	x	x	2.7635e+06	3.02428e+06	2.64529e+06	2.84516e+06	2.92255e+06	2.86825e+06
High	Q96AY3	Peptidyl-prolyl cis-trans isomerase FKBP10 OS=Homo sapiens OX=9606 GN=FKBP10 PE=1 SV=1	FKBP10	17	16	1.002	0.99539	0.999386	1.07	0.707069	0.990121	0.997	0.923028	0.981782	1.188	0.594456	0.969855	1.078	0.683532	0.952323	0.85	0.47034	0.863406	0.989	0.999102	0.999642	0.809	0.530586	0.928217	0.842	0.780463	0.977384	33.96	27.39	42.5	35.02	32.97	28.98	39.63	47.51	25.3	x	x	2.15142e+06	2.05641e+06	1.86416e+06	2.41633e+06	2.08146e+06	2.1175e+06
High	P45974	Ubiquitin carboxyl-terminal hydrolase 5 OS=Homo sapiens OX=9606 GN=USP5 PE=1 SV=2	USP5	16	16	1.006	0.779246	0.976431	0.953	0.869238	0.945051	0.944	0.581673	0.999721	0.832	0.343991	0.860819	0.768	0.822343	0.983307	1.056	0.959524	0.996494	0.942	0.75459	0.977617	0.976	0.716602	0.967597	0.844	0.43599	0.932157	34.09	37.63	38.65	42.29	33.64	53.26	31.82	50.46	39.19	x	x	166388	89106.8	128603	163683	124258	174764
High	Q99873	Protein arginine N-methyltransferase 1 OS=Homo sapiens OX=9606 GN=PRMT1 PE=1 SV=3	PRMT1	16	16	1.018	0.938085	0.996175	1.033	0.912659	0.989523	1.043	0.917457	0.999746	0.994	0.837452	0.980506	0.829	0.844248	0.986814	0.834	0.420202	0.832371	1.069	0.797586	0.985757	0.902	0.687344	0.960659	0.987	0.94639	0.994073	16.12	14.74	16.9	19.74	22.19	21.07	24.18	25.1	18.31	x	x	1.47039e+06	1.36056e+06	1.19421e+06	1.50476e+06	1.45707e+06	1.43171e+06
High	P62495	Eukaryotic peptide chain release factor subunit 1 OS=Homo sapiens OX=9606 GN=ETF1 PE=1 SV=3	ETF1	16	16	1.051	0.963622	0.996814	1.022	0.940836	0.993332	1.079	0.956702	0.999746	1.053	0.93801	0.998576	0.637	0.421896	0.903492	1.704	0.0420115	0.211555	0.824	0.576993	0.92654	1.235	0.802582	0.975567	1.12	0.978562	0.995814	20.36	15.76	20.45	21.2	53.82	76.11	21.58	75.42	57.62	x	x	746744	765564	697581	741227	722437	737163
High	Q8TDW0	Volume-regulated anion channel subunit LRRC8C OS=Homo sapiens OX=9606 GN=LRRC8C PE=1 SV=2	LRRC8C	19	16	1.061	0.96289	0.996814	0.975	0.889561	0.98446	1.041	0.884246	0.999746	1.273	0.565521	0.964882	0.477	0.181928	0.689244	0.926	0.599447	0.928373	1.758	0.181421	0.632928	1.667	0.437359	0.908826	1.698	0.529805	0.942557	21.03	18.28	19.62	23.6	36.51	34.01	25.41	34.72	25.13	x	x	289856	289583	278314	291715	285085	240035
High	Q13618	Cullin-3 OS=Homo sapiens OX=9606 GN=CUL3 PE=1 SV=2	CUL3	16	16	1.087	0.904826	0.993217	0.939	0.595177	0.998234	1.071	0.990402	0.947465	1.232	0.628962	0.976128	0.692	0.540595	0.919212	1.079	0.883254	0.990336	1.031	0.95947	0.9937	1.114	0.971375	0.997411	1.447	0.66558	0.956326	24.95	22.15	26.72	22.28	25.55	26.85	28.24	31.63	36.1	x	x	363918	382207	374140	467556	411353	385362
High	Q96JJ7	Protein disulfide-isomerase TMX3 OS=Homo sapiens OX=9606 GN=TMX3 PE=1 SV=2	TMX3	16	16	1.09	0.705058	0.976431	1.136	0.408318	0.908516	1.236	0.390124	0.868646	1.417	0.207234	0.679663	0.856	0.902185	0.994219	1.017	0.942704	0.994742	1.144	0.657727	0.956711	1.214	0.830202	0.979959	1.2	0.585215	0.942557	17.48	25.9	31.45	19.46	31.74	26.9	24.83	26.05	27.62	x	x	1.89435e+06	1.93712e+06	1.84245e+06	2.05827e+06	1.82202e+06	1.74527e+06
High	Q7L2H7	Eukaryotic translation initiation factor 3 subunit M OS=Homo sapiens OX=9606 GN=EIF3M PE=1 SV=1	EIF3M	16	16	1.111	0.785827	0.976518	1.084	0.64953	0.951526	1.188	0.701418	0.957566	1.044	0.913605	0.994275	0.427	0.0848811	0.455901	1.308	0.344605	0.77295	1.309	0.508277	0.904404	1.693	0.365512	0.886778	1.33	0.787439	0.979682	22.89	21.46	25.82	27.3	30.99	27.54	26.09	29.56	33.91	x	x	679023	679624	652888	776558	646634	540013
High	Q9UHL4	Dipeptidyl peptidase 2 OS=Homo sapiens OX=9606 GN=DPP7 PE=1 SV=3	DPP7	16	16	1.113	0.865176	0.985259	1.164	0.311261	0.925452	1.294	0.474726	0.811527	1.507	0.226611	0.716559	2.356	0.0273976	0.200814	1.195	0.459781	0.857408	1.432	0.258181	0.738825	1.729	0.343039	0.878516	1.48	0.415648	0.922697	19.37	15.81	19.5	22.66	34.72	26.76	23.21	26.55	20.49	x	x	386182	354582	371045	372491	378905	365234
High	O60506	Heterogeneous nuclear ribonucleoprotein Q OS=Homo sapiens OX=9606 GN=SYNCRIP PE=1 SV=2	SYNCRIP	22	16	1.116	0.630887	0.966587	0.759	0.0267196	0.916981	0.845	0.403564	0.198146	0.757	0.183617	0.645121	0.511	0.191093	0.697001	1.351	0.184628	0.581702	0.984	0.986596	0.999176	1.371	0.640758	0.950015	1.141	0.667525	0.956326	22.34	24.15	24.99	30.01	45.5	41	25.52	53.6	36.36	x	x	3.64499e+06	3.13189e+06	3.39484e+06	3.61909e+06	3.28225e+06	3.41559e+06
High	P36269	Glutathione hydrolase 5 proenzyme OS=Homo sapiens OX=9606 GN=GGT5 PE=1 SV=2	GGT5	16	16	1.118	0.848679	0.982329	1.179	0.245336	0.925452	1.319	0.449647	0.728908	1.396	0.376322	0.88658	2.2	0.0405573	0.273331	1.317	0.25881	0.689564	0.582	0.151256	0.590654	0.734	0.407024	0.901069	0.662	0.297158	0.893332	17.81	14.72	18.93	17.7	21.36	24.38	27.14	24.51	15.62	x	x	320557	331038	318858	342518	323790	267521
High	Q7L1Q6	Basic leucine zipper and W2 domain-containing protein 1 OS=Homo sapiens OX=9606 GN=BZW1 PE=1 SV=1	BZW1	19	16	1.136	0.627768	0.964358	0.997	0.877953	0.967146	1.113	0.762432	0.999746	1.029	0.93543	0.99851	0.504	0.179856	0.689244	1.52	0.0694387	0.306042	0.755	0.423859	0.864758	1.228	0.811053	0.976561	1.114	0.845023	0.983034	22.24	18.93	15.57	31.8	38.52	22.66	34.87	31.25	27.38	x	x	1.03424e+06	1.11932e+06	1.13081e+06	1.18536e+06	1.06739e+06	1.09612e+06
High	Q53EP0	Fibronectin type III domain-containing protein 3B OS=Homo sapiens OX=9606 GN=FNDC3B PE=1 SV=2	FNDC3B	16	16	1.163	0.701375	0.976431	0.731	0.030527	0.901374	0.861	0.366273	0.219339	0.837	0.391425	0.892139	0.643	0.436021	0.904279	0.996	0.795354	0.974531	1.233	0.659346	0.956711	1.3	0.780254	0.975567	1.444	0.729302	0.969342	20.43	18.29	17.47	24.84	23.44	24.47	19.36	23.79	28.46	x	x	330486	355030	309421	357293	381193	308793
High	Q06210	Glutamine--fructose-6-phosphate aminotransferase [isomerizing] 1 OS=Homo sapiens OX=9606 GN=GFPT1 PE=1 SV=3	GFPT1	16	16	1.168	0.76242	0.976431	1.102	0.480863	0.933136	1.272	0.510651	0.915438	0.749	0.193989	0.658842	0.645	0.537814	0.919212	1.033	0.861844	0.985806	1.185	0.753586	0.977617	1.163	0.993623	0.9997	1.898	0.399142	0.922697	31.84	20.31	26.32	30.14	33.47	47.14	43.03	32.4	33.89	x	x	244176	191426	177763	221719	197794	197785
High	Q9BXS5	AP-1 complex subunit mu-1 OS=Homo sapiens OX=9606 GN=AP1M1 PE=1 SV=3	AP1M1	16	16	1.194	0.513454	0.955722	1.05	0.812544	0.916981	1.288	0.407306	0.99254	1.207	0.598526	0.971757	0.544	0.244652	0.766419	1.523	0.101624	0.405367	0.941	0.89426	0.991409	1.521	0.495029	0.919833	1.776	0.260968	0.879045	18.94	16.42	17.2	18.24	28.86	33.05	24.19	32.3	34.16	x	x	948863	980437	921238	1.05228e+06	987939	793152
High	O95202	Mitochondrial proton/calcium exchanger protein OS=Homo sapiens OX=9606 GN=LETM1 PE=1 SV=1	LETM1	16	16	1.197	0.489363	0.945461	1.091	0.601246	0.816811	1.385	0.263547	0.947465	1.335	0.365012	0.877598	0.895	0.984543	0.997107	1.122	0.663791	0.952634	1.278	0.450346	0.880275	1.552	0.46888	0.908826	1.601	0.362761	0.913864	25.72	25.11	30.58	30.66	40	33.56	41.13	50.84	44.12	x	x	962293	968402	900425	1.03614e+06	1.02356e+06	837415
High	Q2TAY7	WD40 repeat-containing protein SMU1 OS=Homo sapiens OX=9606 GN=SMU1 PE=1 SV=2	SMU1	16	16	1.227	0.543713	0.959935	0.918	0.491815	0.990851	1.112	0.930601	0.922153	1.05	0.882257	0.986949	0.632	0.412859	0.897681	1.133	0.779108	0.969902	0.77	0.477509	0.899054	1.077	0.966664	0.996807	0.741	0.36227	0.913864	44.65	17.89	37.67	29	52.61	53.98	35.36	51.1	35.09	x	x	374576	379211	335693	394210	347219	277212
High	Q09161	Nuclear cap-binding protein subunit 1 OS=Homo sapiens OX=9606 GN=NCBP1 PE=1 SV=1	NCBP1	16	16	1.28	0.425973	0.934536	0.858	0.238568	0.993332	1.111	0.941464	0.72458	1.319	0.503036	0.951101	0.422	0.104229	0.5112	1.028	0.934699	0.993343	1.35	0.512708	0.906505	1.429	0.637717	0.950015	1.638	0.563918	0.942557	23.25	24.29	24.11	27	36.61	32.11	36.08	35.45	30.31	x	x	440224	387793	334575	455883	345764	282250
High	Q8WUM0	Nuclear pore complex protein Nup133 OS=Homo sapiens OX=9606 GN=NUP133 PE=1 SV=2	NUP133	16	16	1.327	0.335988	0.871045	0.908	0.390223	0.950527	1.225	0.622017	0.8587	1.461	0.265969	0.77822	0.522	0.20785	0.717729	1.219	0.498391	0.874208	1.644	0.200462	0.664094	2.044	0.195046	0.752937	1.941	0.284033	0.892966	37.77	28.26	38.17	46.67	39.98	49.83	44.01	34.65	35.49	x	x	456754	420091	447251	605126	423739	384797
High	P05198	Eukaryotic translation initiation factor 2 subunit 1 OS=Homo sapiens OX=9606 GN=EIF2S1 PE=1 SV=3	EIF2S1	16	16	1.331	0.207182	0.754124	1.089	0.612479	0.794333	1.335	0.239996	0.951784	1.157	0.719682	0.980048	0.552	0.257517	0.781405	1.23	0.415931	0.829034	1.384	0.315677	0.796114	1.947	0.232059	0.793369	1.425	0.510989	0.937878	29.91	13.26	32.48	16.41	42.88	39.73	25.57	34.18	34.83	x	x	1.43156e+06	1.47092e+06	1.40433e+06	1.55599e+06	1.49948e+06	1.22062e+06
High	Q12905	Interleukin enhancer-binding factor 2 OS=Homo sapiens OX=9606 GN=ILF2 PE=1 SV=2	ILF2	16	16	1.342	0.194042	0.740697	0.891	0.316798	0.925452	1.207	0.450551	0.813626	1.369	0.263544	0.777252	0.622	0.392239	0.88486	0.806	0.33873	0.770383	2.034	0.0276787	0.177918	1.79	0.307394	0.860014	1.465	0.312426	0.893332	25.7	22.32	23.06	18.69	40.03	31.21	50.6	45.91	29.93	x	x	3.82711e+06	3.77847e+06	3.35286e+06	3.79362e+06	3.34156e+06	2.62361e+06
High	P61158	Actin-related protein 3 OS=Homo sapiens OX=9606 GN=ACTR3 PE=1 SV=3	ACTR3	16	16	1.345	0.225273	0.773854	1.158	0.330672	0.408199	1.621	0.0651226	0.825184	1.052	0.991287	0.999812	0.498	0.170469	0.673535	1.261	0.384209	0.807012	2.049	0.0270662	0.17446	2.379	0.107282	0.575755	1.801	0.249002	0.868736	29.73	24.25	24.64	38.31	67.77	34.38	54.17	63.38	46.3	x	x	1.23503e+06	1.27839e+06	1.00471e+06	1.39108e+06	1.32422e+06	845627
High	Q9NTJ5	Phosphatidylinositide phosphatase SAC1 OS=Homo sapiens OX=9606 GN=SACM1L PE=1 SV=2	SACM1L	16	16	1.353	0.294621	0.839306	1.02	0.985266	0.876134	1.402	0.321876	0.999746	1.301	0.484475	0.946837	0.854	0.898274	0.994219	1.102	0.783873	0.970893	1.084	0.924391	0.991409	1.214	0.829872	0.979959	1.488	0.585382	0.942557	15.56	14.05	18.04	15.13	19.74	24.09	15.6	25.63	21.58	x	x	491474	534936	490584	549259	522082	382219
High	P17174	Aspartate aminotransferase, cytoplasmic OS=Homo sapiens OX=9606 GN=GOT1 PE=1 SV=3	GOT1	16	16	1.354	0.280298	0.826216	0.908	0.374944	0.938066	1.254	0.561888	0.851135	1.679	0.104042	0.471988	0.439	0.0976763	0.490834	0.943	0.636167	0.944901	3.135	0.00319594	0.0259103	3.371	0.0195987	0.167272	1.58	0.617176	0.942998	17.8	16.7	14.87	19.07	26.89	36.12	64.55	27.6	24.65	x	x	475183	559163	532449	479208	484341	321129
High	P41250	Glycine--tRNA ligase OS=Homo sapiens OX=9606 GN=GARS1 PE=1 SV=3	GARS1	16	16	1.369	0.319751	0.857001	1.108	0.48055	0.790103	1.478	0.235583	0.915438	1.179	0.752475	0.980048	0.622	0.466339	0.908787	1.74	0.0938758	0.383312	0.945	0.870886	0.991409	1.648	0.455079	0.908826	1.876	0.420806	0.923848	28.61	26.89	26.53	23.22	41.9	49.41	23	41.88	29.6	x	x	332241	322467	325250	402696	331262	212410
High	P22735	Protein-glutamine gamma-glutamyltransferase K OS=Homo sapiens OX=9606 GN=TGM1 PE=1 SV=4	TGM1	16	16	1.37	0.279086	0.826216	0.801	0.0790921	0.951197	0.965	0.69527	0.401104	1.001	0.772986	0.980048	0.797	0.773696	0.972755	1.089	0.86225	0.985806	1.016	0.954859	0.9937	1.194	0.85636	0.982624	1.271	0.814066	0.983034	38.39	50.18	23.26	40.09	29.92	27.67	53.82	47.79	51.07	x	x	516401	496324	504061	532836	497706	600289
High	Q16798	NADP-dependent malic enzyme, mitochondrial OS=Homo sapiens OX=9606 GN=ME3 PE=2 SV=2	ME3	17	16	1.386	0.30526	0.846578	1.041	0.743905	0.704613	1.47	0.179197	0.981782	1.421	0.342677	0.859504	1.424	0.273696	0.799213	1.448	0.193915	0.594639	1.066	0.958351	0.9937	1.564	0.459427	0.908826	1.234	0.92231	0.991545	23.32	20.18	23.54	28.01	24.03	32.97	33.19	34.61	23.53	x	x	300511	218206	231237	276211	180430	123483
High	Q9H4M9	EH domain-containing protein 1 OS=Homo sapiens OX=9606 GN=EHD1 PE=1 SV=2	EHD1	19	16	1.478	0.11217	0.566993	1.002	0.9063	0.616688	1.533	0.12973	0.999746	1.357	0.340028	0.857317	0.527	0.216152	0.73404	1.256	0.434935	0.83881	1.608	0.216058	0.68975	2.408	0.101831	0.557367	2.262	0.127904	0.732971	36.29	20.62	34.66	25.93	48.27	31.79	27.81	51.5	70.04	x	x	1.10499e+06	1.11227e+06	1.0407e+06	1.21012e+06	1.1206e+06	758959
High	P17813	Endoglin OS=Homo sapiens OX=9606 GN=ENG PE=1 SV=2	ENG	16	16	1.546	0.0543726	0.369014	0.755	0.0243085	0.940546	1.159	0.56797	0.186332	1.231	0.497071	0.950447	0.458	0.117972	0.549895	0.851	0.490506	0.869531	1.086	0.779381	0.983114	0.959	0.783898	0.975567	1.441	0.366261	0.916425	37.67	29.27	23.72	15.16	28.69	27.05	21.1	31.92	39.11	x	x	4.09954e+06	4.50303e+06	3.37461e+06	3.76401e+06	3.56659e+06	2.1842e+06
High	O75367	Core histone macro-H2A.1 OS=Homo sapiens OX=9606 GN=MACROH2A1 PE=1 SV=4	MACROH2A1	16	16	1.811	0.00869543	0.0945797	0.926	0.475288	0.219546	1.675	0.0266931	0.912268	1.579	0.0875597	0.421802	1.418	0.299407	0.82525	1.248	0.328707	0.767087	0.51	0.0431126	0.250342	0.728	0.39669	0.901021	1.222	0.556207	0.942557	40.65	21.17	25.34	23.89	24.85	40.1	39.89	38.54	21.85	x	x	2.94278e+06	3.16235e+06	2.94459e+06	3.06389e+06	3.05979e+06	1.48911e+06
High	P31930	Cytochrome b-c1 complex subunit 1, mitochondrial OS=Homo sapiens OX=9606 GN=UQCRC1 PE=1 SV=3	UQCRC1	16	16	2.947	1.1823e-05	0.000234177	1.027	0.92082	0.00222349	2.979	0.000131162	0.999746	2.081	0.0170294	0.132339	1.333	0.370562	0.875013	0.365	0.000365064	0.0029099	3.876	0.000427431	0.00388167	1.654	0.391528	0.901021	0.994	0.779483	0.977245	33.58	19.53	43.34	26.76	28.33	59.11	52.04	26	40.68	x	x	788702	806624	736834	653935	876790	200178
High	Q9Y266	Nuclear migration protein nudC OS=Homo sapiens OX=9606 GN=NUDC PE=1 SV=1	NUDC	15	15	0.647	0.0635828	0.408684	0.736	0.0232217	0.0322269	0.475	0.00247416	0.18153	0.405	0.000226083	0.00295325	0.638	0.424911	0.903492	0.977	0.883234	0.990336	0.561	0.109813	0.491344	0.57	0.176207	0.733179	0.874	0.75059	0.973271	33.88	33.77	33.93	30.69	35.57	39.2	33.87	42.11	44.35	x	x	857797	788561	661596	755197	946456	1.29757e+06
High	P00390	Glutathione reductase, mitochondrial OS=Homo sapiens OX=9606 GN=GSR PE=1 SV=2	GSR	15	15	0.652	0.0519999	0.355599	0.989	0.852837	0.38636	0.636	0.0606221	0.996633	0.814	0.333968	0.854262	1.38	0.329289	0.852729	0.82	0.379545	0.804463	0.681	0.253756	0.733146	0.551	0.153738	0.693775	0.345	0.0365639	0.335852	18.36	14.73	19.3	16.9	23.24	29.28	23.52	24.07	21.89	x	x	741128	713948	703637	751992	709356	1.08965e+06
High	O60701	UDP-glucose 6-dehydrogenase OS=Homo sapiens OX=9606 GN=UGDH PE=1 SV=1	UGDH	15	15	0.661	0.040717	0.305047	1.181	0.240831	0.657703	0.73	0.156501	0.725839	0.578	0.0168398	0.131534	0.448	0.107393	0.524767	1.165	0.650325	0.949426	1.298	0.529892	0.906505	1.532	0.485802	0.913068	1.011	0.750243	0.973271	30.03	29.15	30	34.29	32.21	23.92	32.03	30.49	26.56	x	x	306976	336751	303052	309179	275939	482250
High	P09622	Dihydrolipoyl dehydrogenase, mitochondrial OS=Homo sapiens OX=9606 GN=DLD PE=1 SV=2	DLD	15	15	0.711	0.110779	0.562751	1.188	0.277702	0.925452	0.865	0.466646	0.774282	0.99	0.807815	0.980048	2.002	0.0670342	0.388229	0.532	0.00525652	0.0360989	0.747	0.415858	0.860937	0.405	0.0391895	0.290682	0.422	0.0727408	0.528279	25.15	21.82	25.12	24.02	37.96	35.55	29.41	38.28	36.31	x	x	652562	564961	569033	680686	660670	686764
High	P09525	Annexin A4 OS=Homo sapiens OX=9606 GN=ANXA4 PE=1 SV=4	ANXA4	15	15	0.714	0.133435	0.623282	1.506	0.00365912	0.989523	1.065	0.920421	0.0392281	1.277	0.409439	0.906132	1.9	0.0870962	0.46411	1.111	0.644709	0.946571	0.872	0.699542	0.970988	0.985	0.826542	0.979352	0.8	0.691919	0.957633	18.57	15.49	19.93	15.71	18.29	19.98	15.93	24.16	17.72	x	x	634639	744196	622703	713715	917562	1.03217e+06
High	P12955	Xaa-Pro dipeptidase OS=Homo sapiens OX=9606 GN=PEPD PE=1 SV=3	PEPD	15	15	0.785	0.184176	0.719376	1.086	0.63347	0.924876	0.86	0.428839	0.95549	1.004	0.807418	0.980048	1.706	0.143508	0.614389	1.002	0.988042	0.999967	0.826	0.620313	0.948349	0.83	0.566309	0.936341	0.59	0.28203	0.892966	17.28	16.47	23.43	20.49	20.88	23.62	22.87	21.65	18.44	x	x	403407	406066	403849	556188	392067	515941
High	P20073	Annexin A7 OS=Homo sapiens OX=9606 GN=ANXA7 PE=1 SV=3	ANXA7	15	15	0.804	0.332504	0.866929	1.108	0.524379	0.933136	0.886	0.531788	0.931622	0.968	0.754965	0.980048	1.275	0.427996	0.904279	1.042	0.856775	0.985806	0.65	0.19879	0.661945	0.671	0.310314	0.860014	0.55	0.203723	0.846164	13.78	13.18	14.61	16.15	20.27	18.79	21.36	16.27	17.23	x	x	1.25777e+06	1.28138e+06	1.11479e+06	1.26422e+06	1.27774e+06	1.37338e+06
High	P31150	Rab GDP dissociation inhibitor alpha OS=Homo sapiens OX=9606 GN=GDI1 PE=1 SV=2	GDI1	23	15	0.807	0.27561	0.824329	1.158	0.353565	0.955979	0.972	0.716842	0.835245	1.066	0.98858	0.999812	1.238	0.467905	0.908787	1.175	0.493824	0.872235	0.807	0.566859	0.922327	0.944	0.758468	0.973367	0.73	0.492699	0.93428	27.08	17.24	22.08	17.58	22.01	26.25	25.73	20.15	22.4	x	x	583736	565448	428514	651649	624068	660870
High	P62258	14-3-3 protein epsilon OS=Homo sapiens OX=9606 GN=YWHAE PE=1 SV=1	YWHAE	18	15	0.843	0.448893	0.934536	1.104	0.539011	0.953813	0.937	0.708244	0.931622	0.93	0.632077	0.976769	1.194	0.520667	0.915783	1.041	0.861346	0.985806	0.786	0.482009	0.900147	0.816	0.541454	0.930554	0.696	0.471219	0.932157	23.71	26.09	28.36	26.09	35.26	32.45	27.89	29.28	23.9	x	x	8.33682e+06	8.37639e+06	8.08508e+06	9.13511e+06	8.79646e+06	1.10388e+07
High	O75131	Copine-3 OS=Homo sapiens OX=9606 GN=CPNE3 PE=1 SV=1	CPNE3	16	15	0.862	0.386497	0.905109	0.98	0.789277	0.925452	0.882	0.450773	0.987979	0.752	0.171628	0.624041	0.841	0.870825	0.989095	1.148	0.695373	0.957565	0.852	0.647227	0.953942	0.997	0.845732	0.982201	0.695	0.326778	0.895992	24.23	18.37	24.89	30.15	36.31	29.33	23.7	38.74	27.07	x	x	375225	350965	402040	402098	378947	416051
High	Q9NNW7	Thioredoxin reductase 2, mitochondrial OS=Homo sapiens OX=9606 GN=TXNRD2 PE=1 SV=3	TXNRD2	16	15	0.878	0.404192	0.9209	1.015	0.878294	0.895713	0.857	0.357481	0.999746	0.986	0.692255	0.980048	2.09	0.0536144	0.333016	0.805	0.340667	0.770383	0.788	0.491737	0.900883	0.658	0.290883	0.84851	0.618	0.249177	0.868736	19.61	21.42	19.83	15.88	21.22	21.42	21.5	20.75	17.89	x	x	226549	261413	230899	284081	266247	291534
High	Q8NBX0	Saccharopine dehydrogenase-like oxidoreductase OS=Homo sapiens OX=9606 GN=SCCPDH PE=1 SV=1	SCCPDH	15	15	0.894	0.48065	0.943759	0.979	0.780305	0.933136	0.894	0.513405	0.986069	1.065	0.969047	0.999812	1.224	0.484471	0.911605	1.146	0.579707	0.921311	0.925	0.843425	0.991046	1.062	0.950263	0.995417	0.991	0.971352	0.994732	19.48	16.8	21.87	15.53	27.56	23.45	20.84	27.07	18.61	x	x	495968	571627	572958	643624	580172	563879
High	P28482	Mitogen-activated protein kinase 1 OS=Homo sapiens OX=9606 GN=MAPK1 PE=1 SV=3	MAPK1	20	15	0.909	0.661377	0.968662	1.07	0.707498	0.967146	0.962	0.762036	0.981782	1.023	0.905548	0.992778	0.781	0.739508	0.965195	1.212	0.405499	0.821179	0.803	0.55702	0.917467	1.006	0.860262	0.982624	0.804	0.6411	0.94632	23.3	19.4	27.33	22.4	24.25	30.51	20.59	26.95	33.45	x	x	985109	1.03045e+06	966660	1.0704e+06	1.01871e+06	1.05423e+06
High	O00429	Dynamin-1-like protein OS=Homo sapiens OX=9606 GN=DNM1L PE=1 SV=2	DNM1L	15	15	0.917	0.605344	0.964358	1.128	0.435711	0.998234	1.068	0.989417	0.887155	0.79	0.240717	0.738253	0.332	0.0212679	0.165365	1.61	0.062601	0.285905	1.292	0.526619	0.906505	2.282	0.127462	0.639021	2.013	0.155949	0.790385	21.57	28.38	15.78	28.79	75	64.79	27.63	53.84	41.91	x	x	801297	872762	829932	874363	836262	632214
High	Q04446	1,4-alpha-glucan-branching enzyme OS=Homo sapiens OX=9606 GN=GBE1 PE=1 SV=3	GBE1	15	15	0.92	0.720624	0.976431	1.647	0.000284355	0.652007	1.492	0.154135	0.00411824	0.819	0.331826	0.853367	0.702	0.563578	0.923186	0.942	0.744019	0.960831	2.051	0.0474383	0.273091	1.922	0.242719	0.80351	1.775	0.241369	0.868736	21.26	25.19	18.94	16.04	17.02	26.62	35.14	25.68	22.65	x	x	829681	909739	840786	912000	824003	932097
High	P06865	Beta-hexosaminidase subunit alpha OS=Homo sapiens OX=9606 GN=HEXA PE=1 SV=2	HEXA	16	15	0.921	0.554307	0.961543	1.083	0.659147	0.977434	1.011	0.839955	0.962471	1.194	0.669893	0.980048	3.41	0.00224116	0.021718	0.912	0.682427	0.957565	0.937	0.869234	0.991409	0.87	0.633658	0.950015	0.746	0.575187	0.942557	18.84	16.21	15.34	14.46	25.51	25.48	25.29	32.53	23.43	x	x	529997	550180	615768	734011	530505	636636
High	O75844	CAAX prenyl protease 1 homolog OS=Homo sapiens OX=9606 GN=ZMPSTE24 PE=1 SV=2	ZMPSTE24	15	15	0.923	0.694788	0.976431	1.016	0.98942	0.951197	0.918	0.626123	0.999746	1.104	0.867608	0.983964	1.21	0.501289	0.913006	0.885	0.588336	0.922226	0.917	0.817281	0.986971	0.831	0.567701	0.936421	0.777	0.647875	0.952102	18.82	19.29	18.39	20.3	24.44	25.6	26.02	31.98	24.42	x	x	1.14492e+06	1.0824e+06	1.0027e+06	1.18662e+06	1.13197e+06	1.07267e+06
High	P16278	Beta-galactosidase OS=Homo sapiens OX=9606 GN=GLB1 PE=1 SV=2	GLB1	15	15	0.924	0.717671	0.976431	1.116	0.473036	0.998234	1.04	0.98872	0.910974	1.118	0.820075	0.980048	2.744	0.0105826	0.0902068	0.89	0.603671	0.930465	0.884	0.730506	0.974663	0.788	0.495891	0.920302	0.639	0.356289	0.913509	21.63	20.17	22.72	20.15	23.02	30.52	16.59	32.78	21.93	x	x	831485	806073	909034	791339	706453	719569
High	Q13443	Disintegrin and metalloproteinase domain-containing protein 9 OS=Homo sapiens OX=9606 GN=ADAM9 PE=1 SV=1	ADAM9	15	15	0.969	0.837303	0.9797	0.956	0.63621	0.949827	0.906	0.60683	0.95549	1.121	0.811227	0.980048	0.753	0.675254	0.950896	0.922	0.727594	0.959808	0.796	0.557946	0.918347	0.743	0.421156	0.908356	0.892	0.808155	0.983034	24.5	15.59	29.54	16.96	27.42	24.38	37.32	40.09	33.87	x	x	941019	910767	828171	1.00324e+06	1.01887e+06	964658
High	P48163	NADP-dependent malic enzyme OS=Homo sapiens OX=9606 GN=ME1 PE=1 SV=1	ME1	15	15	0.974	0.701518	0.976431	1.201	0.194222	0.951197	1.176	0.654879	0.667578	1.132	0.879751	0.986466	1.035	0.690886	0.952996	1.432	0.280926	0.713874	0.717	0.376592	0.841138	1.037	0.87757	0.98552	0.84	0.477081	0.932157	18.58	21.67	22.93	15.88	20.56	23.68	19.37	21.35	22.88	x	x	148831	157483	145367	174365	172786	150937
High	Q02763	Angiopoietin-1 receptor OS=Homo sapiens OX=9606 GN=TEK PE=1 SV=2	TEK	17	15	0.978	0.718773	0.976431	0.986	0.925062	0.951197	0.982	0.672117	0.999746	1.077	0.9565	0.999812	1.076	0.686551	0.952323	0.892	0.550214	0.911911	0.672	0.305679	0.788918	0.591	0.201012	0.757032	0.671	0.283978	0.892966	21.99	18.04	24.52	19.09	28.41	23.5	23.41	24.91	26.16	x	x	349893	307547	298096	260098	364894	273317
High	Q9UJ70	N-acetyl-D-glucosamine kinase OS=Homo sapiens OX=9606 GN=NAGK PE=1 SV=4	NAGK	15	15	0.978	0.725784	0.976431	1.14	0.390288	0.985348	1.113	0.889837	0.8587	1.174	0.763819	0.980048	0.652	0.453024	0.904279	1.223	0.50015	0.874465	1.595	0.233984	0.710135	2.05	0.193056	0.750878	1.589	0.505989	0.935475	24.31	14.66	21.98	20.71	27.13	29.97	27.98	30.66	24.63	x	x	435811	469136	421043	406629	404431	398292
High	Q10472	Polypeptide N-acetylgalactosaminyltransferase 1 OS=Homo sapiens OX=9606 GN=GALNT1 PE=1 SV=1	GALNT1	16	15	1	0.997359	0.999525	1.087	0.620262	0.972966	1.081	0.794355	0.955485	1.149	0.693026	0.980048	0.557	0.265682	0.788264	0.89	0.602991	0.930264	1.034	0.892002	0.991409	0.868	0.629367	0.950015	1.068	0.783067	0.977836	24.68	19.17	20.78	19.96	22.43	27.13	26.56	24.19	19.13	x	x	2.72978e+06	2.85245e+06	2.53178e+06	2.66129e+06	3.06225e+06	2.24466e+06
High	Q12907	Vesicular integral-membrane protein VIP36 OS=Homo sapiens OX=9606 GN=LMAN2 PE=1 SV=1	LMAN2	15	15	1.001	0.997945	0.99959	0.983	0.792835	0.977434	0.975	0.844016	0.987979	1.047	0.991399	0.999812	1.376	0.332818	0.852729	0.911	0.677891	0.957565	0.8	0.516208	0.906505	0.73	0.400992	0.901021	0.751	0.586852	0.942557	19.28	20.19	16.78	18.71	26.13	34.19	23.48	37.18	35.58	x	x	2.23718e+06	2.26403e+06	2.39671e+06	2.33683e+06	2.44969e+06	2.36326e+06
High	Q96P70	Importin-9 OS=Homo sapiens OX=9606 GN=IPO9 PE=1 SV=3	IPO9	15	15	1.006	0.825378	0.9797	1.139	0.345426	0.976908	1.149	0.83223	0.835245	1.056	0.879096	0.986466	0.373	0.0476607	0.303433	1.296	0.441843	0.845075	1.919	0.120985	0.513996	2.209	0.170815	0.72485	1.926	0.381772	0.916425	29.39	21.68	32.48	29.06	44.01	35.88	24.53	48.08	60.85	x	x	348144	324080	300933	358021	320287	321420
High	P26599	Polypyrimidine tract-binding protein 1 OS=Homo sapiens OX=9606 GN=PTBP1 PE=1 SV=1	PTBP1	17	15	1.01	0.968603	0.998902	0.843	0.155329	0.887056	0.822	0.337348	0.597975	1.015	0.907415	0.992901	0.706	0.572187	0.925756	1.241	0.341402	0.770909	0.739	0.372854	0.838048	1.052	0.934763	0.993698	1.047	0.818807	0.983034	38.18	30.58	40.19	36.27	41.55	59.86	44.55	63.87	67.99	x	x	2.44831e+06	2.45218e+06	2.30469e+06	2.51116e+06	2.45199e+06	2.45734e+06
High	Q7L5N7	Lysophosphatidylcholine acyltransferase 2 OS=Homo sapiens OX=9606 GN=LPCAT2 PE=1 SV=1	LPCAT2	15	15	1.021	0.928544	0.993308	0.94	0.57548	0.995998	1.056	0.977421	0.941149	0.943	0.615176	0.97463	1.437	0.285519	0.810269	0.896	0.636098	0.944901	1.077	0.792235	0.985248	0.883	0.655677	0.951412	1.09	0.810172	0.983034	30.98	20.35	36.82	28.72	29.87	21.84	35.8	50.86	51.13	x	x	626149	667904	600494	695280	620599	677729
High	P00387	NADH-cytochrome b5 reductase 3 OS=Homo sapiens OX=9606 GN=CYB5R3 PE=1 SV=3	CYB5R3	15	15	1.021	0.928417	0.993308	1.022	0.97645	0.985348	1.05	0.893807	0.999746	1.249	0.460118	0.93571	1.114	0.628443	0.941864	1.208	0.40478	0.821004	1.127	0.689821	0.969607	1.393	0.616705	0.949173	1.245	0.528053	0.942436	21.48	18.95	24.24	26.04	25.09	28.3	22.35	24.07	17.12	x	x	5.0571e+06	5.34469e+06	4.81801e+06	5.18454e+06	4.97398e+06	4.67907e+06
High	O15460	Prolyl 4-hydroxylase subunit alpha-2 OS=Homo sapiens OX=9606 GN=P4HA2 PE=1 SV=1	P4HA2	15	15	1.036	0.914166	0.993308	1.484	0.00633607	0.35062	1.799	0.0530759	0.0626824	1.448	0.309634	0.835825	0.533	0.226126	0.749384	0.541	0.0172508	0.102082	1.791	0.175393	0.620875	1.144	0.974935	0.998508	1.781	0.389872	0.916425	27.26	37.52	40.33	29.73	44.76	54.24	30.1	72.46	41.21	x	x	318547	332603	264059	295052	380699	334595
High	O14776	Transcription elongation regulator 1 OS=Homo sapiens OX=9606 GN=TCERG1 PE=1 SV=2	TCERG1	15	15	1.044	0.915933	0.993308	0.967	0.70095	0.978526	1.024	0.869409	0.980779	0.804	0.269592	0.783816	0.947	0.913498	0.994546	0.952	0.71489	0.959532	0.807	0.528111	0.906505	0.757	0.444726	0.908826	0.656	0.273077	0.890738	12.78	17.1	14.89	18.76	24.59	19.72	25.21	25.43	24.36	x	x	446504	468854	438418	448706	458704	436455
High	Q13835	Plakophilin-1 OS=Homo sapiens OX=9606 GN=PKP1 PE=1 SV=2	PKP1	15	15	1.059	0.829872	0.9797	0.943	0.981476	0.853149	0.772	0.296965	0.999746	1.182	0.723719	0.980048	0.749	0.94659	0.994546	0.955	0.521549	0.890837	0.329	0.00105043	0.0091154	2.956	0.0746069	0.457535	1.358	0.981511	0.996224	48.43	37.66	24.88	35.96	43.94	59.93	112.92	48.86	31.43	x	x	12545.8	41713.5	50954.3	16842.3	9650.99	30821.3
High	Q9UGP8	Translocation protein SEC63 homolog OS=Homo sapiens OX=9606 GN=SEC63 PE=1 SV=2	SEC63	15	15	1.061	0.979301	0.998902	0.897	0.337331	0.951197	0.958	0.676999	0.832516	1.141	0.820006	0.980048	0.771	0.71577	0.960271	1.018	0.93882	0.994386	1.111	0.873304	0.991409	1.094	0.998921	0.9997	1.102	0.957746	0.994073	22.32	18.41	22.81	25.67	24.86	30.57	25	29.71	28.72	x	x	531900	567239	490819	569119	534521	458765
High	P29590	Protein PML OS=Homo sapiens OX=9606 GN=PML PE=1 SV=3	PML	15	15	1.07	0.85415	0.983501	1.108	0.521062	0.952881	1.157	0.706549	0.931622	0.846	0.388026	0.892139	0.948	0.911268	0.994546	0.912	0.668748	0.954294	1.665	0.115311	0.499859	1.241	0.795149	0.975567	2.384	0.0969387	0.635289	24.16	23.36	19.6	30.24	22.96	49.65	35.55	38.62	35.48	x	x	750869	726271	658067	933260	822959	938784
High	P21283	V-type proton ATPase subunit C 1 OS=Homo sapiens OX=9606 GN=ATP6V1C1 PE=1 SV=4	ATP6V1C1	15	15	1.083	0.961821	0.996814	1.247	0.135912	0.907447	1.341	0.387137	0.556169	1.178	0.755703	0.980048	0.593	0.332924	0.852729	1.748	0.0442414	0.220403	1.462	0.336786	0.817286	2.451	0.094428	0.529177	1.834	0.348398	0.909095	18.98	14.97	20.25	23	26.47	26.04	33.3	36.25	26.37	x	x	375283	397800	367013	412082	384464	346236
High	Q6ZRP7	Sulfhydryl oxidase 2 OS=Homo sapiens OX=9606 GN=QSOX2 PE=1 SV=3	QSOX2	15	15	1.084	0.940542	0.996175	0.959	0.670079	0.989523	1.058	0.920125	0.967767	1.19	0.740971	0.980048	0.835	0.856183	0.988217	1.185	0.578168	0.921311	0.827	0.585864	0.932082	0.986	0.828949	0.979779	0.894	0.625379	0.943072	27.02	23.72	24.61	23.51	30.51	39.16	28.54	44.34	26.55	x	x	406631	361891	309103	421389	422826	375239
High	P37837	Transaldolase OS=Homo sapiens OX=9606 GN=TALDO1 PE=1 SV=2	TALDO1	15	15	1.096	0.68644	0.974445	1.051	0.80956	0.935133	1.168	0.543252	0.991519	1.324	0.326396	0.849335	1.255	0.449352	0.904279	1.219	0.383694	0.806294	0.789	0.489653	0.900883	0.913	0.706647	0.967597	0.795	0.680189	0.956326	19.95	15.94	20.61	22.68	28.26	27.97	26.72	24.8	20.21	x	x	1.28619e+07	1.33204e+07	1.30252e+07	1.35932e+07	1.33041e+07	1.27697e+07
High	P37802	Transgelin-2 OS=Homo sapiens OX=9606 GN=TAGLN2 PE=1 SV=3	TAGLN2	15	15	1.127	0.598362	0.964358	1.059	0.767831	0.923541	1.222	0.418408	0.984103	1.275	0.409992	0.906132	1.247	0.457458	0.908787	1.396	0.141056	0.492364	0.722	0.334822	0.815371	1.04	0.91552	0.989304	0.74	0.562631	0.942557	30.5	34.39	35.52	33.14	40.08	58.83	31.85	56.16	45.79	x	x	4.82834e+06	4.44245e+06	5.31819e+06	4.86965e+06	4.57532e+06	4.25672e+06
High	P07099	Epoxide hydrolase 1 OS=Homo sapiens OX=9606 GN=EPHX1 PE=1 SV=1	EPHX1	15	15	1.127	0.726087	0.976431	1.188	0.243905	0.921307	1.326	0.414516	0.727712	1.574	0.140724	0.564002	1.13	0.606116	0.935597	1.124	0.669773	0.954851	1.208	0.552548	0.914115	1.372	0.63887	0.950015	1.333	0.585706	0.942557	18.99	14.73	13.58	18.6	18.42	22.6	19	20	18.06	x	x	681543	753923	660318	719024	679725	576332
High	Q9Y6E2	Basic leucine zipper and W2 domain-containing protein 2 OS=Homo sapiens OX=9606 GN=BZW2 PE=1 SV=1	BZW2	18	15	1.137	0.778329	0.976431	1.063	0.754995	0.951197	1.214	0.640592	0.983474	1.077	0.998821	0.999812	0.567	0.285336	0.810269	1.362	0.38917	0.812309	1.443	0.380844	0.843073	2.029	0.200213	0.757032	1.244	0.974169	0.995062	18.83	16.05	16.89	16.24	38.43	27.88	47.14	68.36	41.48	x	x	431418	469681	450636	487857	470673	391584
High	O75746	Calcium-binding mitochondrial carrier protein Aralar1 OS=Homo sapiens OX=9606 GN=SLC25A12 PE=1 SV=2	SLC25A12	21	15	1.146	0.809356	0.9785	1.067	0.642721	0.949827	1.244	0.612509	0.955849	1.328	0.471968	0.940167	1.007	0.802774	0.981433	1.145	0.707527	0.959532	1.097	0.848713	0.991409	1.348	0.665532	0.953828	1.241	0.89847	0.989546	21.23	18	18.63	23.39	20.69	26.47	22.83	20.55	35.16	x	x	278700	269144	231099	293546	252634	238891
High	P63244	Receptor of activated protein C kinase 1 OS=Homo sapiens OX=9606 GN=RACK1 PE=1 SV=3	RACK1	15	15	1.146	0.755567	0.976431	1.07	0.712482	0.937426	1.253	0.549868	0.981782	0.582	0.023421	0.16779	0.552	0.257114	0.781184	1.32	0.329744	0.767087	1.096	0.89383	0.991409	1.444	0.56515	0.936166	2.124	0.217642	0.849481	25.99	24.09	18.77	21.31	21.19	32.11	25.93	24.14	20.94	x	x	545274	565256	544589	582486	614850	480343
High	Q6PIU2	Neutral cholesterol ester hydrolase 1 OS=Homo sapiens OX=9606 GN=NCEH1 PE=1 SV=3	NCEH1	15	15	1.192	0.439805	0.934536	1.054	0.791865	0.877518	1.272	0.323527	0.987979	1.529	0.114783	0.499317	0.321	0.017307	0.138306	0.927	0.687186	0.957565	3.075	0.000531534	0.00477159	2.691	0.0620197	0.403819	2.468	0.0355479	0.327855	22.86	19.42	24.82	21.07	44.9	31.28	51.49	40.83	35.8	x	x	2.64108e+06	2.78346e+06	2.55153e+06	2.86056e+06	2.73485e+06	2.19e+06
High	P08727	Keratin, type I cytoskeletal 19 OS=Homo sapiens OX=9606 GN=KRT19 PE=1 SV=4	KRT19	28	15	1.196	0.430884	0.934536	1.154	0.344875	0.743893	1.356	0.20368	0.835245	1.151	0.686349	0.980048	0.724	0.610978	0.936713	0.92	0.709422	0.959532	1.103	0.740359	0.977194	1	0.851677	0.982624	1.248	0.523845	0.940136	30.63	27	36.85	39.85	37.91	40.24	35.12	55.79	56.16	x	x	2.26347e+06	2.03582e+06	2.52547e+06	2.24235e+06	2.19174e+06	2.50259e+06
High	P00338	L-lactate dehydrogenase A chain OS=Homo sapiens OX=9606 GN=LDHA PE=1 SV=2	LDHA	16	15	1.202	0.417458	0.929854	1.18	0.264178	0.616343	1.432	0.129418	0.755729	0.8	0.270347	0.784924	0.522	0.207624	0.717489	1.54	0.0567242	0.26637	1.061	0.830045	0.987465	1.652	0.393105	0.901021	2.298	0.0395506	0.353214	44.52	35.31	36.4	46.51	30.15	36.07	53.32	35.64	37.5	x	x	3.92334e+06	3.92303e+06	3.72397e+06	3.9958e+06	3.75299e+06	2.83163e+06
High	P48643	T-complex protein 1 subunit epsilon OS=Homo sapiens OX=9606 GN=CCT5 PE=1 SV=1	CCT5	16	15	1.216	0.616733	0.964358	1.125	0.418677	0.809572	1.486	0.256651	0.874388	0.825	0.317835	0.841787	0.518	0.259252	0.781654	1.75	0.0781696	0.335331	0.738	0.421692	0.864528	1.322	0.800863	0.975567	1.929	0.384215	0.916425	28.1	28.71	22.82	24.23	17.75	26.85	21.93	20.82	19.99	x	x	324556	292414	299775	344489	294428	219671
High	Q9UMS4	Pre-mRNA-processing factor 19 OS=Homo sapiens OX=9606 GN=PRPF19 PE=1 SV=1	PRPF19	15	15	1.27	0.341435	0.871045	0.982	0.786958	0.925452	1.253	0.468989	0.987979	1.169	0.660572	0.980048	0.368	0.0387118	0.264377	0.752	0.215962	0.629507	3.361	0.00161922	0.0136961	2.86	0.0462895	0.328301	2.316	0.130624	0.741185	23.72	18.7	28.31	21.53	40.68	19.34	61.98	37.1	38.76	x	x	1.07357e+06	1.14921e+06	1.0381e+06	1.12703e+06	985438	878183
High	Q9UJS0	Calcium-binding mitochondrial carrier protein Aralar2 OS=Homo sapiens OX=9606 GN=SLC25A13 PE=1 SV=2	SLC25A13	21	15	1.298	0.469735	0.943759	0.919	0.620354	0.951197	1.207	0.658368	0.955485	1.246	0.606322	0.972699	0.935	0.886587	0.989166	1.09	0.929484	0.993343	1.262	0.563824	0.920994	1.395	0.614613	0.949059	1.318	0.859674	0.987049	21.54	16.38	21.53	26.06	26.75	25.16	17.49	17.69	24.73	x	x	278243	285101	216170	289705	234813	208695
High	P42285	Exosome RNA helicase MTR4 OS=Homo sapiens OX=9606 GN=MTREX PE=1 SV=3	MTREX	15	15	1.301	0.454135	0.936817	0.885	0.485636	0.970379	1.136	0.786883	0.917692	0.588	0.0346962	0.226612	0.293	0.0166593	0.133827	1.201	0.904386	0.991827	1.322	0.707253	0.971958	1.658	0.550387	0.933493	1.95	0.468639	0.932157	22.22	22.52	28.38	45.45	34.8	42.93	17.82	32.58	32.74	x	x	225123	230390	188555	257994	191506	131592
High	O15270	Serine palmitoyltransferase 2 OS=Homo sapiens OX=9606 GN=SPTLC2 PE=1 SV=1	SPTLC2	15	15	1.312	0.285497	0.829882	0.853	0.181389	0.969985	1.122	0.779441	0.644134	1.273	0.444538	0.92667	0.623	0.392301	0.88486	0.889	0.566705	0.92028	1.717	0.166583	0.612853	1.49	0.522517	0.926063	1.619	0.404427	0.922697	16.88	20.29	16.12	23.24	21.53	29.28	28.96	24.2	25.01	x	x	860025	1.04018e+06	939503	1.02619e+06	1.04812e+06	803342
High	P46977	Dolichyl-diphosphooligosaccharide--protein glycosyltransferase subunit STT3A OS=Homo sapiens OX=9606 GN=STT3A PE=1 SV=2	STT3A	15	15	1.324	0.215448	0.762286	0.952	0.612213	0.901374	1.247	0.368884	0.951691	1.293	0.377403	0.88658	0.79	0.758399	0.969697	1.082	0.729987	0.96039	1.35	0.34244	0.820169	1.444	0.565335	0.936166	1.438	0.333134	0.899126	14.68	13.37	16.65	14.46	26.3	26.19	24.27	28.68	19.53	x	x	2.19057e+06	2.18482e+06	2.13265e+06	2.27754e+06	2.14033e+06	1.49243e+06
High	P25205	DNA replication licensing factor MCM3 OS=Homo sapiens OX=9606 GN=MCM3 PE=1 SV=3	MCM3	15	15	1.347	0.402807	0.920268	0.615	0.00311271	0.933136	0.893	0.515605	0.0340775	1.088	0.993571	0.999812	0.309	0.0242095	0.182683	1.71	0.211729	0.623292	1.02	0.772574	0.981166	1.614	0.587142	0.936919				53.5	37.6	32.33	51.2	22.93	23.94	14.11	2.98		x	x	247992	249501	193671	227849	193145	130193
High	Q9HD20	Manganese-transporting ATPase 13A1 OS=Homo sapiens OX=9606 GN=ATP13A1 PE=1 SV=2	ATP13A1	15	15	1.387	0.327049	0.863413	0.95	0.861319	0.925452	1.286	0.457261	0.997541	1.546	0.198627	0.667183	1.029	0.655291	0.944708	0.889	0.530336	0.89842	1.502	0.365656	0.830724	1.344	0.725654	0.967597	2.075	0.245031	0.868736	25.37	23	20.56	21.52	31.42	31.39	28.97	36.94	35.51	x	x	204028	199790	168826	207738	214572	116227
High	P31040	Succinate dehydrogenase [ubiquinone] flavoprotein subunit, mitochondrial OS=Homo sapiens OX=9606 GN=SDHA PE=1 SV=2	SDHA	15	15	1.503	0.149743	0.650249	0.941	0.598263	0.853053	1.425	0.296729	0.947465	1.469	0.275607	0.791767	2.066	0.0569264	0.346259	0.702	0.115342	0.443812	1.159	0.781956	0.984591	0.851	0.600746	0.946032	0.702	0.341546	0.903974	25.86	20.42	21.73	22.55	25.06	26.11	23.31	27.55	24.98	x	x	358970	408741	373638	387178	397020	221036
High	O75718	Cartilage-associated protein OS=Homo sapiens OX=9606 GN=CRTAP PE=1 SV=1	CRTAP	15	15	1.513	0.113157	0.569565	1.062	0.724449	0.590226	1.631	0.118919	0.981782	1.309	0.415076	0.910996	0.728	0.6204	0.939621	0.947	0.701298	0.958923	1.272	0.548998	0.912443	1.218	0.82502	0.978794	1.035	0.857257	0.985249	30.1	19.49	32.48	23.38	26.37	31.2	31.29	28.87	48.85	x	x	785202	780146	725313	856137	798676	512032
High	Q9Y305	Acyl-coenzyme A thioesterase 9, mitochondrial OS=Homo sapiens OX=9606 GN=ACOT9 PE=1 SV=2	ACOT9	15	15	1.672	0.083305	0.478175	0.914	0.583909	0.64335	1.576	0.145433	0.943953	1.272	0.571556	0.966668	0.737	0.751076	0.965982	0.743	0.189862	0.590049	3.356	0.00331106	0.0267051	2.527	0.088215	0.511241	2.782	0.0835565	0.57709	23.94	25.15	24.28	25.29	31.45	41.2	37.78	48.06	29.79	x	x	256576	262502	243354	324133	266539	153279
High	Q6UWP8	Suprabasin OS=Homo sapiens OX=9606 GN=SBSN PE=1 SV=2	SBSN	15	15	1.707	0.163192	0.682801	0.539	0.0115416	0.933136	0.874	0.516094	0.105798	0.876	0.564241	0.964882	0.99	0.55536	0.920577	1.052	0.74139	0.960831	1.08	0.893798	0.991409	1.284	0.940486	0.994225	1.54	0.776121	0.977033	83.53	66.29	15.18	25.96	18.43	25.72	52.41	26.48	29.22	x	x	3017.29	11798.6	34657.1	47044.7	2250.86	4714.64
High	P46777	60S ribosomal protein L5 OS=Homo sapiens OX=9606 GN=RPL5 PE=1 SV=3	RPL5	14	14	0.696	0.107809	0.556817	1.29	0.0740511	0.938066	0.894	0.559021	0.384832	0.728	0.135985	0.551276	0.871	0.933123	0.994546	1.123	0.610457	0.935114	0.754	0.406237	0.854467	0.831	0.56801	0.936421	0.555	0.212054	0.849481	27.96	29.41	30.85	30.1	31.52	32.58	27.78	30.98	25.65	x	x	2.86913e+06	2.8783e+06	2.54049e+06	3.26879e+06	3.26286e+06	4.30121e+06
High	Q8IWA5	Choline transporter-like protein 2 OS=Homo sapiens OX=9606 GN=SLC44A2 PE=1 SV=3	SLC44A2	14	14	0.699	0.0743693	0.450179	1.113	0.503822	0.762917	0.769	0.217243	0.922651	0.951	0.623189	0.97463	2.277	0.0334213	0.236311	0.752	0.205872	0.614192	0.719	0.340106	0.819261	0.541	0.143887	0.683538	0.507	0.164627	0.808788	23.72	16.89	24.48	18.57	25.77	27.5	23.49	26.9	22.27	x	x	387854	403699	342140	352445	399857	634249
High	Q00839	Heterogeneous nuclear ribonucleoprotein U OS=Homo sapiens OX=9606 GN=HNRNPU PE=1 SV=6	HNRNPU	14	14	0.718	0.159038	0.673356	1.34	0.0383201	0.978526	0.991	0.864169	0.251436	0.563	0.0167381	0.130963	0.587	0.32275	0.847835	1.117	0.687148	0.957565	1.076	0.800098	0.985757	1.265	0.76445	0.975024	1.112	0.861658	0.987818	21.97	32.04	32.02	38.27	36.99	42.87	24.32	42.57	37.06	x	x	875644	874957	733287	931735	942807	1.32367e+06
High	P18031	Tyrosine-protein phosphatase non-receptor type 1 OS=Homo sapiens OX=9606 GN=PTPN1 PE=1 SV=1	PTPN1	14	14	0.733	0.111774	0.566231	1.353	0.0334525	0.951197	0.945	0.657898	0.232725	1.01	0.809443	0.980048	0.688	0.530859	0.919212	0.719	0.146327	0.505051	1.7	0.16772	0.612853	1.212	0.833296	0.979959	1.08	0.935287	0.993981	29.88	30.71	23.62	16.48	20.21	30.24	31.99	28.27	31.35	x	x	475711	435682	349633	433135	411269	617791
High	P04062	Lysosomal acid glucosylceramidase OS=Homo sapiens OX=9606 GN=GBA PE=1 SV=3	GBA	14	14	0.783	0.209202	0.756072	1.01	0.951062	0.916981	0.863	0.409194	0.999746	1.17	0.776622	0.980048	2.06	0.0578861	0.349213	0.947	0.807791	0.977609	1.059	0.838017	0.989709	1.001	0.85307	0.982624	1.022	0.963785	0.994073	23.66	20.07	30.77	24.09	25.93	25.04	15.47	26.45	23.53	x	x	342428	343396	303270	385671	326027	387042
High	O00391	Sulfhydryl oxidase 1 OS=Homo sapiens OX=9606 GN=QSOX1 PE=1 SV=3	QSOX1	14	14	0.807	0.22649	0.775654	0.957	0.873916	0.818048	0.788	0.265764	0.999746	1.011	0.816103	0.980048	1.207	0.504871	0.913006	1.037	0.973456	0.999373	0.754	0.419802	0.863497	0.785	0.489429	0.915432	0.728	0.31448	0.893332	21.14	14.06	21.19	16.81	18.76	16.29	16.9	18.64	20.56	x	x	181840	201706	194862	220096	191398	203142
High	P07339	Cathepsin D OS=Homo sapiens OX=9606 GN=CTSD PE=1 SV=1	CTSD	14	14	0.834	0.421175	0.931347	1.058	0.77278	0.933136	0.879	0.509524	0.985931	1.04	0.985487	0.999812	1.434	0.287503	0.810715	1.041	0.861727	0.985806	0.846	0.631688	0.950052	0.93	0.734472	0.97013	0.687	0.45188	0.932157	24.98	22.62	24.73	22.97	30.64	34.72	21.87	41.63	25.42	x	x	4.00323e+06	3.89852e+06	3.82709e+06	4.49203e+06	4.0978e+06	4.83104e+06
High	Q9UHX1	Poly(U)-binding-splicing factor PUF60 OS=Homo sapiens OX=9606 GN=PUF60 PE=1 SV=1	PUF60	14	14	0.848	0.457772	0.937476	0.951	0.640716	0.906754	0.824	0.381403	0.95549	0.957	0.729436	0.980048	0.889	0.97208	0.997107	0.972	0.903698	0.991827	0.653	0.264296	0.745181	0.645	0.272178	0.835878	0.652	0.357068	0.913815	25.96	21.58	24.59	25.43	23.14	34.71	22.39	31.7	25.24	x	x	689720	851385	673015	694187	839111	1.00569e+06
High	P22626	Heterogeneous nuclear ribonucleoproteins A2/B1 OS=Homo sapiens OX=9606 GN=HNRNPA2B1 PE=1 SV=2	HNRNPA2B1	15	14	0.871	0.53807	0.959935	0.541	1.8801e-06	0.0187224	0.496	0.00133181	3.61919e-05	0.881	0.481959	0.946783	0.498	0.171601	0.675109	2.278	0.000275779	0.00221717	0.545	0.0681042	0.352248	1.269	0.758723	0.973367	2.222	0.0476352	0.406884	32.18	35.39	33.26	28.03	36.22	36.26	32.89	39.82	36.4	x	x	2.74527e+06	2.72805e+06	2.3202e+06	2.58015e+06	2.8324e+06	3.29888e+06
High	P23526	Adenosylhomocysteinase OS=Homo sapiens OX=9606 GN=AHCY PE=1 SV=4	AHCY	15	14	0.874	0.471478	0.943759	1.107	0.556465	0.973609	0.996	0.806378	0.934464	0.561	0.0155136	0.123489	0.966	0.875831	0.989095	0.973	0.867462	0.986838	0.986	0.977814	0.997393	0.967	0.797057	0.975567	0.678	0.330569	0.89895	23.66	27.07	25.88	29.43	30.81	21.94	30.1	33.08	29.17	x	x	677733	684439	666219	529078	632499	638450
High	Q15046	Lysine--tRNA ligase OS=Homo sapiens OX=9606 GN=KARS1 PE=1 SV=3	KARS1	14	14	0.875	0.548978	0.960922	1.054	0.762437	0.935133	0.891	0.546756	0.983474	0.803	0.302975	0.825394	0.896	0.985474	0.997454	1.195	0.44696	0.848952	0.736	0.39811	0.854184	0.859	0.615255	0.949059	0.867	0.778289	0.977033	21.41	21.27	27.64	32.86	28.95	31.2	25.82	28.38	27.38	x	x	890427	896663	785469	932572	863493	1.0743e+06
High	Q13228	Methanethiol oxidase OS=Homo sapiens OX=9606 GN=SELENBP1 PE=1 SV=2	SELENBP1	14	14	0.888	0.480539	0.943759	1.244	0.124782	0.973482	1.11	0.805358	0.521713	1.25	0.626434	0.976128	0.968	0.849835	0.987517	0.986	0.848061	0.985806	1.465	0.372271	0.838048	1.518	0.497188	0.921954	0.95	0.632481	0.943911	26.36	21.99	20.36	20.02	34.79	30.71	29.35	41.88	23.62	x	x	122669	154452	159574	161449	140918	181288
High	O95302	Peptidyl-prolyl cis-trans isomerase FKBP9 OS=Homo sapiens OX=9606 GN=FKBP9 PE=1 SV=2	FKBP9	15	14	0.896	0.608259	0.964358	1.109	0.505495	0.978526	0.995	0.867139	0.924906	1.102	0.832138	0.980506	1.284	0.417887	0.899901	0.547	0.0126662	0.0782284	1.312	0.448169	0.880182	0.736	0.409692	0.901323	0.7	0.50385	0.935475	14.88	16.53	11.57	14.27	19.23	31.79	28.63	24.91	17.68	x	x	764595	762931	718391	807164	806283	884844
High	O94979	Protein transport protein Sec31A OS=Homo sapiens OX=9606 GN=SEC31A PE=1 SV=3	SEC31A	14	14	0.898	0.472892	0.943759	1.154	0.375273	0.985348	1.033	0.892216	0.851135	0.694	0.108405	0.48444	0.533	0.225305	0.748254	1.508	0.140106	0.491212	1.541	0.314416	0.796114	1.76	0.324192	0.867733	2.126	0.218377	0.849595	24.69	30.16	35.8	32.85	43.25	29.52	45.15	44	31.51	x	x	536350	540770	485612	560494	548655	528771
High	Q6IBS0	Twinfilin-2 OS=Homo sapiens OX=9606 GN=TWF2 PE=1 SV=2	TWF2	16	14	0.899	0.537033	0.959935	0.988	0.813234	0.926907	0.888	0.491829	0.99254	0.722	0.105485	0.475565	0.903	0.999213	0.999691	0.874	0.537828	0.903593	0.784	0.523186	0.906505	0.613	0.229279	0.790863	0.586	0.19741	0.846164	28.27	23.99	25.95	34.95	39.16	43.62	45.96	55.56	49.5	x	x	655550	561224	584123	562395	726503	830253
High	P35241	Radixin OS=Homo sapiens OX=9606 GN=RDX PE=1 SV=1	RDX	27	14	0.914	0.621374	0.964358	1.052	0.80473	0.976134	0.977	0.825313	0.988975	0.973	0.729597	0.980048	0.978	0.853607	0.987517	0.945	0.799981	0.976492	0.95	0.934161	0.991409	0.814	0.538999	0.9288	0.804	0.68512	0.956326	24.33	18.27	27.46	30.51	28.93	29.35	41.66	32.29	30.35	x	x	1.07274e+06	1.09056e+06	1.00162e+06	1.13603e+06	1.16881e+06	1.16271e+06
High	P47756	F-actin-capping protein subunit beta OS=Homo sapiens OX=9606 GN=CAPZB PE=1 SV=4	CAPZB	14	14	0.928	0.738776	0.976431	1.095	0.581313	0.998315	1.02	0.99676	0.94234	1.137	0.724445	0.980048	1.174	0.546172	0.919212	1.095	0.690524	0.957565	0.831	0.594715	0.939594	0.917	0.712884	0.967597	0.725	0.53056	0.942557	19.45	16.03	16.99	16.98	25.7	30.62	22.86	34.53	21.06	x	x	3.68931e+06	3.84338e+06	3.6145e+06	4.11152e+06	3.90869e+06	4.19787e+06
High	P27105	Erythrocyte band 7 integral membrane protein OS=Homo sapiens OX=9606 GN=STOM PE=1 SV=3	STOM	14	14	0.932	0.751792	0.976431	1.092	0.595918	0.998315	1.02	0.997016	0.947465	1.305	0.35766	0.872272	1.393	0.318708	0.844528	1.012	0.960965	0.996558	0.972	0.956244	0.9937	0.982	0.822071	0.978544	1.095	0.739439	0.971777	25.05	28.35	34.06	27.7	39.87	41.1	26.2	44.87	36.43	x	x	2.73819e+06	2.97355e+06	2.67739e+06	3.07956e+06	2.86464e+06	2.95454e+06
High	P15121	Aldo-keto reductase family 1 member B1 OS=Homo sapiens OX=9606 GN=AKR1B1 PE=1 SV=3	AKR1B1	15	14	0.934	0.738172	0.976431	1.218	0.175621	0.951197	1.141	0.624717	0.635373	1.095	0.85324	0.980894	1.52	0.231034	0.753082	1.385	0.150294	0.516448	0.758	0.416051	0.860937	1.037	0.910498	0.988756	0.737	0.555381	0.942557	10.4	11.59	13.7	10.17	19.29	20.01	21.55	17.8	18.47	x	x	1.20554e+06	1.26968e+06	1.11694e+06	1.28435e+06	1.3264e+06	1.22724e+06
High	Q9H4A4	Aminopeptidase B OS=Homo sapiens OX=9606 GN=RNPEP PE=1 SV=2	RNPEP	14	14	0.936	0.519962	0.956435	1.678	0.000230086	0.527276	1.658	0.0978556	0.00340704	0.806	0.316839	0.840791	0.632	0.443375	0.904279	1.422	0.239669	0.66364	1.827	0.149423	0.587713	2.858	0.0464306	0.328787	1.647	0.486987	0.93428	27.87	25.88	23.31	26.47	30.49	35.84	24.09	56.85	30.18	x	x	374249	290424	295197	286808	265092	244169
High	O00267	Transcription elongation factor SPT5 OS=Homo sapiens OX=9606 GN=SUPT5H PE=1 SV=1	SUPT5H	14	14	0.945	0.516694	0.955921	0.994	0.948929	0.951197	0.946	0.645532	0.999746	0.976	0.700634	0.980048	0.874	0.993653	0.999516	1.081	0.94559	0.994843	0.701	0.31683	0.796495	0.768	0.409011	0.901323	0.711	0.291135	0.892966	21.99	21.18	25.03	16.83	23.98	20.66	27.24	27.46	26.22	x	x	222369	242914	156661	208485	217331	143918
High	P78347	General transcription factor II-I OS=Homo sapiens OX=9606 GN=GTF2I PE=1 SV=2	GTF2I	14	14	0.952	0.567296	0.964297	0.845	0.317878	0.762778	0.789	0.217039	0.813626	0.736	0.204168	0.67432	0.813	0.808607	0.981625	1.648	0.119085	0.452194	0.575	0.128848	0.534857	0.809	0.502732	0.923418	0.997	0.695531	0.957816	32.28	32.05	27.27	47.47	60.69	65.51	32.37	68.35	74.7	x	x	245289	242480	191144	269576	273079	268161
High	P09211	Glutathione S-transferase P OS=Homo sapiens OX=9606 GN=GSTP1 PE=1 SV=2	GSTP1	14	14	0.954	0.832923	0.9797	1.092	0.594194	0.988142	1.047	0.903279	0.947465	1.031	0.957756	0.999812	0.904	0.997058	0.999691	1.337	0.200316	0.604729	1.029	0.903681	0.991409	1.424	0.584998	0.936919	0.994	0.913383	0.991545	23.59	23.54	27.79	21.53	38.77	34.49	22.69	34.01	34.52	x	x	5.55333e+06	5.48876e+06	5.91829e+06	6.01966e+06	5.927e+06	6.27206e+06
High	P09960	Leukotriene A-4 hydrolase OS=Homo sapiens OX=9606 GN=LTA4H PE=1 SV=2	LTA4H	14	14	0.962	0.579198	0.964358	1.689	0.00085728	0.501263	1.702	0.0906643	0.0108809	0.786	0.361537	0.875752	1.043	0.56043	0.921837	1.492	0.231603	0.654524	1.015	0.936144	0.991409	1.498	0.586681	0.936919	1.622	0.6022	0.942998	20.72	20.85	26.64	29.01	23.2	21.14	21.36	17.12	22.01	x	x	86517.6	88380.8	79727.6	76979.4	112966	76181.4
High	Q9BZF9	Uveal autoantigen with coiled-coil domains and ankyrin repeats OS=Homo sapiens OX=9606 GN=UACA PE=1 SV=2	UACA	14	14	0.985	0.730954	0.976431	1.085	0.528525	0.977434	1.096	0.837762	0.931622	0.871	0.452667	0.934059	1.031	0.724007	0.963425	0.986	0.800921	0.976492	0.652	0.218642	0.69372	0.637	0.229836	0.791156	0.698	0.306575	0.893332	19.08	18.56	18.99	21.02	22.26	22.26	29.89	29.49	27.61	x	x	183899	136119	113102	113147	175962	143092
High	P26022	Pentraxin-related protein PTX3 OS=Homo sapiens OX=9606 GN=PTX3 PE=1 SV=3	PTX3	14	14	0.99	0.934411	0.995225	0.978	0.762304	0.976312	0.979	0.831061	0.983474	1.114	0.813216	0.980048	1.749	0.128388	0.574865	1.003	0.991167	0.999967	0.598	0.124547	0.522026	0.61	0.22553	0.788809	0.568	0.232754	0.867362	21.73	16.67	24.47	20.04	23.06	22.28	25.71	30.17	21.08	x	x	1.16957e+06	1.15959e+06	1.0645e+06	1.25674e+06	1.15526e+06	1.0411e+06
High	P50995	Annexin A11 OS=Homo sapiens OX=9606 GN=ANXA11 PE=1 SV=1	ANXA11	15	14	0.995	0.980415	0.998902	1.072	0.697427	0.977434	1.064	0.849394	0.978434	1.061	0.94796	0.998683	1.197	0.517333	0.915783	1.117	0.626738	0.941641	0.663	0.221025	0.695583	0.753	0.438271	0.908826	0.766	0.618122	0.942998	17.9	13.08	19.35	13.83	20.3	19.69	18.49	17.1	20.87	x	x	1.43562e+06	1.24397e+06	1.20552e+06	1.40251e+06	1.38355e+06	1.22828e+06
High	P12081	Histidine--tRNA ligase, cytoplasmic OS=Homo sapiens OX=9606 GN=HARS1 PE=1 SV=2	HARS1	20	14	1.009	0.905518	0.993217	1.11	0.507984	0.973679	1.135	0.809166	0.927623	1.222	0.615596	0.97463	0.692	0.540481	0.919212	1.421	0.175371	0.564196	0.851	0.692442	0.969607	1.209	0.836167	0.980255	0.868	0.629051	0.943618	17.61	16.7	18.08	29.28	24.52	23.63	18.06	24.52	22.95	x	x	781683	775005	656307	742190	727120	680289
High	Q15435	Protein phosphatase 1 regulatory subunit 7 OS=Homo sapiens OX=9606 GN=PPP1R7 PE=1 SV=1	PPP1R7	14	14	1.039	0.907503	0.993217	1.314	0.0494593	0.900882	1.367	0.363751	0.298563	1.31	0.478237	0.946248	0.424	0.0818372	0.446853	0.944	0.696962	0.957835	2.583	0.0159581	0.111114	3.129	0.0293198	0.231493	2.566	0.112354	0.689506	20.23	14.59	20.73	20.62	68.08	34.94	66.08	85.43	69.5	x	x	435280	461630	453477	456331	410055	427505
High	O00299	Chloride intracellular channel protein 1 OS=Homo sapiens OX=9606 GN=CLIC1 PE=1 SV=4	CLIC1	14	14	1.04	0.864267	0.985259	1.374	0.0236767	0.601727	1.44	0.123451	0.183227	0.71	0.11117	0.491056	0.584	0.315446	0.839557	0.854	0.483405	0.864691	1.982	0.0337717	0.205525	1.749	0.330771	0.870292	0.742	0.567217	0.942557	20.09	17.91	19.26	20.69	23.26	34.55	23.62	23.18	26.46	x	x	3.04028e+06	3.08111e+06	3.10986e+06	3.1243e+06	3.11977e+06	2.80085e+06
High	Q96HE7	ERO1-like protein alpha OS=Homo sapiens OX=9606 GN=ERO1A PE=1 SV=2	ERO1A	16	14	1.059	0.801341	0.978302	1.067	0.722975	0.969985	1.085	0.78129	0.981782	1.234	0.490738	0.948039	1.145	0.584828	0.930831	0.982	0.934973	0.993343	0.924	0.833447	0.98939	0.888	0.664611	0.953828	0.876	0.871476	0.988886	23.19	24.99	37.03	26.51	26.31	28.66	25.81	36.54	24.06	x	x	1.38987e+06	1.50524e+06	1.57476e+06	1.57274e+06	1.32652e+06	1.2785e+06
High	P05362	Intercellular adhesion molecule 1 OS=Homo sapiens OX=9606 GN=ICAM1 PE=1 SV=2	ICAM1	14	14	1.088	0.928579	0.993308	1.192	0.26355	0.924876	1.324	0.42562	0.755315	1.53	0.153366	0.587696	3.377	0.00241478	0.0232537	1.029	0.900399	0.991827	0.509	0.0424193	0.246927	0.532	0.134549	0.662079	0.928	0.959105	0.994073	18.58	13.23	19.17	18.75	20.19	19.41	17.17	20.26	14.75	x	x	539210	537684	512476	519849	505842	501646
High	P11940	Polyadenylate-binding protein 1 OS=Homo sapiens OX=9606 GN=PABPC1 PE=1 SV=2	PABPC1	21	14	1.089	0.707164	0.976431	0.966	0.691734	0.978526	1.059	0.866308	0.976491	1.002	0.864763	0.983927	0.935	0.935651	0.994546	0.839	0.434227	0.838702	0.909	0.796431	0.985757	0.851	0.60046	0.946032	0.717	0.514787	0.937878	13.04	13.77	15.68	12.42	25.65	20.25	35.92	31.53	23.87	x	x	3.66499e+06	3.90212e+06	3.51745e+06	3.99396e+06	3.97023e+06	3.31105e+06
High	Q9BZZ5	Apoptosis inhibitor 5 OS=Homo sapiens OX=9606 GN=API5 PE=1 SV=3	API5	14	14	1.09	0.741643	0.976431	1.195	0.22666	0.907447	1.286	0.386769	0.710007	1.211	0.605295	0.972699	0.469	0.131431	0.582133	1.218	0.532274	0.899599	1.721	0.160764	0.603179	2.071	0.18579	0.747186	1.852	0.28343	0.892966	19.48	12.27	21.2	14.17	32.77	32.76	27.77	27.19	29.1	x	x	1.10604e+06	1.13037e+06	1.1172e+06	1.20233e+06	1.13787e+06	977163
High	Q12805	EGF-containing fibulin-like extracellular matrix protein 1 OS=Homo sapiens OX=9606 GN=EFEMP1 PE=1 SV=2	EFEMP1	14	14	1.095	0.767908	0.976431	1.016	0.988609	0.951197	1.145	0.696355	0.999746	1.25	0.491534	0.948121	1.719	0.138641	0.601522	1.32	0.22088	0.636174	0.627	0.163001	0.608625	0.759	0.447854	0.908826	0.908	0.919003	0.991545	30.63	33.97	26.28	38.58	28.82	29.35	41.09	36.23	32.92	x	x	956216	950807	754702	951813	989477	1.26558e+06
High	P14550	Aldo-keto reductase family 1 member A1 OS=Homo sapiens OX=9606 GN=AKR1A1 PE=1 SV=3	AKR1A1	15	14	1.105	0.797915	0.976869	1.246	0.118574	0.833355	1.387	0.278654	0.509652	1.508	0.162323	0.605419	0.773	0.720984	0.963055	1.529	0.0981288	0.396856	1.889	0.0481383	0.276441	2.705	0.0604521	0.397056	2.049	0.159585	0.795282	14.17	13.35	16.41	17.22	25.56	26.2	26.41	29.27	30.6	x	x	758536	782719	783174	818149	822368	697663
High	Q12768	WASH complex subunit 5 OS=Homo sapiens OX=9606 GN=WASHC5 PE=1 SV=1	WASHC5	14	14	1.108	0.932609	0.994784	1.036	0.771038	0.951197	1.189	0.69982	0.985931	1.067	0.976623	0.999812	0.639	0.425935	0.903492	0.994	0.875789	0.98766	1.718	0.16132	0.604756	1.833	0.284815	0.843277	1.808	0.347349	0.908141	34.07	24.83	36.96	30.21	71.75	31.6	75.85	55.5	44.05	x	x	245180	256394	202903	289547	230299	269079
High	P52272	Heterogeneous nuclear ribonucleoprotein M OS=Homo sapiens OX=9606 GN=HNRNPM PE=1 SV=3	HNRNPM	14	14	1.115	0.763353	0.976431	0.767	0.0440459	0.796705	0.781	0.243814	0.276484	0.886	0.459429	0.93571	0.505	0.181745	0.689244	1.059	0.947556	0.994843	0.945	0.807754	0.985757	1.016	0.876826	0.98552	1.016	0.838777	0.983034	33.5	23.17	22.34	23.53	49.63	41.17	35.63	56.4	55.25	x	x	670560	634420	548928	639279	699111	727202
High	Q8NBJ5	Procollagen galactosyltransferase 1 OS=Homo sapiens OX=9606 GN=COLGALT1 PE=1 SV=1	COLGALT1	15	14	1.116	0.833674	0.9797	1.093	0.597295	0.951197	1.217	0.636253	0.947465	1.149	0.852909	0.980894	0.795	0.768857	0.971815	0.759	0.22392	0.64271	1.555	0.299897	0.782471	1.203	0.844415	0.981757	1.075	0.898582	0.989546	16.01	14.19	15.53	17.21	17.66	29.38	22.86	20.93	20.77	x	x	535285	569018	509719	577453	547985	397712
High	Q6UW63	Protein O-glucosyltransferase 2 OS=Homo sapiens OX=9606 GN=POGLUT2 PE=1 SV=1	POGLUT2	14	14	1.123	0.927523	0.993308	1.095	0.520095	0.951197	1.207	0.646283	0.931622	1.45	0.336824	0.855942	0.655	0.545588	0.919212	1.238	0.586324	0.922133	1.146	0.798797	0.985757	1.255	0.876483	0.98552	1.233	0.949034	0.994073	26.18	20.94	20.55	21.35	36.03	29.55	31.44	27.96	26.63	x	x	219422	246641	246298	296067	268757	175033
High	Q53H12	Acylglycerol kinase, mitochondrial OS=Homo sapiens OX=9606 GN=AGK PE=1 SV=2	AGK	14	14	1.142	0.757895	0.976431	1.12	0.480877	0.933136	1.278	0.519931	0.915438	1.242	0.582734	0.96962	1.613	0.181895	0.689244	1.094	0.71374	0.959532	0.936	0.895824	0.991409	1.022	0.885866	0.98552	0.923	0.8368	0.983034	16.83	15.37	18.58	17.89	23.09	19.27	19.22	16.73	17.43	x	x	465833	527092	537856	503749	540961	418260
High	P50453	Serpin B9 OS=Homo sapiens OX=9606 GN=SERPINB9 PE=1 SV=1	SERPINB9	16	14	1.161	0.681662	0.971847	1.252	0.147992	0.809572	1.451	0.254709	0.581894	1.372	0.326378	0.849335	0.783	0.741999	0.96543	1.063	0.947906	0.994843	1.873	0.101867	0.470758	2.003	0.210086	0.76783	1.93	0.241541	0.868736	23.52	19.6	14.48	23.17	22.06	26.54	23.27	19.3	21.75	x	x	625055	684717	569336	695984	649017	481741
High	P39656	Dolichyl-diphosphooligosaccharide--protein glycosyltransferase 48 kDa subunit OS=Homo sapiens OX=9606 GN=DDOST PE=1 SV=4	DDOST	14	14	1.169	0.492488	0.948371	0.92	0.446551	0.988559	1.046	0.907715	0.893598	1.307	0.352769	0.868194	1.076	0.68732	0.952323	0.951	0.823226	0.980604	1.082	0.783413	0.984936	1.051	0.933131	0.993698	0.938	0.97914	0.995814	18.14	16.88	19.44	20.86	22.38	26.72	22.54	33.08	28.7	x	x	6.47097e+06	6.76077e+06	6.23066e+06	6.85281e+06	6.56831e+06	5.47909e+06
High	Q5D862	Filaggrin-2 OS=Homo sapiens OX=9606 GN=FLG2 PE=1 SV=1	FLG2	14	14	1.178	0.670379	0.970014	0.77	0.101456	0.933136	0.926	0.532406	0.467327	1.065	0.923085	0.996391	0.968	0.872801	0.989095	0.973	0.792169	0.973348	1.252	0.592342	0.93664	1.185	0.869467	0.985443	1.294	0.808006	0.983034	37.25	42.15	45.3	39.01	51.19	39.53	53.03	61.1	63.61	x	x	639229	268267	425888	308274	262326	244298
High	Q53GS9	U4/U6.U5 tri-snRNP-associated protein 2 OS=Homo sapiens OX=9606 GN=USP39 PE=1 SV=2	USP39	14	14	1.186	0.660841	0.968184	1.007	0.968088	0.951197	1.211	0.692895	0.999746	1.186	0.755872	0.980048	0.352	0.046601	0.299587	1.119	0.983292	0.999967	2.581	0.0222322	0.148616	2.6	0.0979278	0.542554	1.712	0.5968	0.942998	23.87	20.11	22.43	18.85	45.75	30.02	38.65	50.17	43.89	x	x	310536	301895	325328	374977	299484	297788
High	A0AVT1	Ubiquitin-like modifier-activating enzyme 6 OS=Homo sapiens OX=9606 GN=UBA6 PE=1 SV=1	UBA6	14	14	1.187	0.717475	0.976431	1.24	0.148335	0.886885	1.413	0.336982	0.58225	1.12	0.924301	0.996507	0.533	0.354644	0.865092	1.72	0.217845	0.632454	1.487	0.458686	0.884164	2.733	0.0934692	0.527525	1.763	0.589732	0.942788	25.17	22.11	27.95	24.57	47.29	30.78	40.15	29.48	39.45	x	x	138223	125610	128185	144930	137112	113302
High	Q7Z2K6	Endoplasmic reticulum metallopeptidase 1 OS=Homo sapiens OX=9606 GN=ERMP1 PE=1 SV=2	ERMP1	14	14	1.2	0.618136	0.964358	0.999	0.900234	0.951197	1.2	0.694628	0.999746	1.453	0.27766	0.793914	1.626	0.175961	0.684575	0.918	0.612939	0.936059	1.203	0.65791	0.956711	1.095	0.998841	0.9997	1.02	0.881941	0.98927	22.01	16.15	23.19	28.01	23.78	24.34	25.35	32.63	20.71	x	x	385696	378399	339361	448107	380606	270074
High	Q9BT78	COP9 signalosome complex subunit 4 OS=Homo sapiens OX=9606 GN=COPS4 PE=1 SV=1	COPS4	14	14	1.222	0.578154	0.964358	1.144	0.385923	0.884922	1.39	0.331865	0.858149	0.791	0.238729	0.736591	0.634	0.417016	0.899595	1.069	0.997072	0.999967	1.606	0.229583	0.704981	1.297	0.724548	0.967597	0.816	0.43757	0.932157	21.64	19.21	19.64	48.9	60	33.18	49.48	72.28	60.35	x	x	386773	392306	456938	389027	398449	302101
High	Q9H2G2	STE20-like serine/threonine-protein kinase OS=Homo sapiens OX=9606 GN=SLK PE=1 SV=1	SLK	16	14	1.242	0.523188	0.957759	0.878	0.291213	0.990121	1.062	0.923121	0.79002	0.957	0.623651	0.97463	0.453	0.122752	0.56166	1.575	0.176902	0.567043	0.882	0.717056	0.971958	1.233	0.874123	0.98552	1.632	0.563644	0.942557	21.08	18.99	19.2	18.74	36.09	23.21	41.4	34.89	21.82	x	x	363517	434526	400646	411853	414519	328428
High	P48449	Lanosterol synthase OS=Homo sapiens OX=9606 GN=LSS PE=1 SV=1	LSS	14	14	1.251	0.520276	0.956435	0.928	0.599915	0.971484	1.171	0.788813	0.947465	1.089	0.993459	0.999812	0.525	0.268464	0.790263	0.936	0.621185	0.93923	1.716	0.203276	0.667597	1.359	0.67696	0.957547	1.204	0.986335	0.996603	19.91	15.73	19.53	25.75	66.17	36.87	42.35	35.49	46.36	x	x	323443	294032	319544	343492	338894	227118
High	Q16401	26S proteasome non-ATPase regulatory subunit 5 OS=Homo sapiens OX=9606 GN=PSMD5 PE=1 SV=3	PSMD5	14	14	1.264	0.480039	0.943759	0.965	0.729875	0.951197	1.212	0.675271	0.981782	1.102	0.983688	0.999812	0.506	0.18328	0.689244	1.489	0.231533	0.654524	1.393	0.406289	0.854467	2.095	0.178095	0.734783	1.984	0.28567	0.892966	20.23	16.97	20.32	32.68	35.14	20.04	22.42	20.89	33.55	x	x	353806	414275	392223	459682	385852	325290
High	P38606	V-type proton ATPase catalytic subunit A OS=Homo sapiens OX=9606 GN=ATP6V1A PE=1 SV=2	ATP6V1A	14	14	1.265	0.537911	0.959935	1.182	0.237043	0.707743	1.53	0.182594	0.72385	0.876	0.497599	0.950447	0.655	0.613511	0.936713	1.428	0.416877	0.829662	1.134	0.890279	0.991409	1.553	0.585972	0.936919	2.441	0.216082	0.849481	26.01	30.58	23.92	20.15	37.29	45.02	32.32	40.58	44.09	x	x	162427	121449	124081	124422	146835	105148
High	O15371	Eukaryotic translation initiation factor 3 subunit D OS=Homo sapiens OX=9606 GN=EIF3D PE=1 SV=1	EIF3D	14	14	1.271	0.40331	0.920268	0.873	0.283705	0.985348	1.105	0.891404	0.78286	0.92	0.525975	0.96025	0.399	0.06066	0.360546	0.612	0.0456554	0.225044	3.233	0.00275773	0.0225528	2.181	0.152608	0.693501	1.106	0.884497	0.98927	17.59	13.04	16.95	17.01	33.41	36.23	55.73	36.62	26.04	x	x	801655	841833	789073	872489	848150	657945
High	Q9NVP1	ATP-dependent RNA helicase DDX18 OS=Homo sapiens OX=9606 GN=DDX18 PE=1 SV=2	DDX18	14	14	1.296	0.417923	0.930137	0.911	0.469561	0.952344	1.205	0.705331	0.90797	1.424	0.326826	0.849487	0.369	0.058914	0.352184	1.71	0.123476	0.463774	1.173	0.751199	0.977617	1.933	0.314302	0.860014	2.358	0.271189	0.890206	26.26	18.4	27.19	31.98	33.59	40.44	23.22	38.16	47.44	x	x	357610	363881	342462	398664	370117	270681
High	P38919	Eukaryotic initiation factor 4A-III OS=Homo sapiens OX=9606 GN=EIF4A3 PE=1 SV=4	EIF4A3	16	14	1.317	0.379656	0.89988	0.951	0.627896	0.933136	1.285	0.51459	0.955485	0.756	0.24611	0.747963	0.648	0.444343	0.904279	1.115	0.864613	0.986583	1.168	0.74509	0.977617	1.312	0.707074	0.967597	1.491	0.615996	0.942998	25.31	24.57	18.57	37.95	30.21	26.03	27.65	27.27	30.38	x	x	429386	402438	369743	458708	404898	312671
High	Q02978	Mitochondrial 2-oxoglutarate/malate carrier protein OS=Homo sapiens OX=9606 GN=SLC25A11 PE=1 SV=3	SLC25A11	14	14	1.357	0.22673	0.775654	0.995	0.887698	0.771306	1.452	0.224419	0.999746	1.654	0.0863326	0.419785	1.399	0.314268	0.839081	1.22	0.41498	0.829034	1.045	0.845765	0.991409	1.279	0.746648	0.97013	1.174	0.77696	0.977033	28.83	26.53	29.36	30.38	33.73	31.5	24.89	35.25	33.04	x	x	894212	942530	748186	911031	865990	677947
High	P43155	Carnitine O-acetyltransferase OS=Homo sapiens OX=9606 GN=CRAT PE=1 SV=5	CRAT	14	14	1.366	0.350795	0.877938	1.192	0.230236	0.606958	1.566	0.125446	0.71508	1.637	0.151937	0.583961	2.393	0.0256818	0.191284	0.783	0.276808	0.71019	1.337	0.480857	0.900045	1.06	0.946581	0.995417	0.931	0.705266	0.961154	22.38	16.41	19.78	20.1	18.34	23.41	17.94	24.61	20.56	x	x	166607	196210	180955	205681	172051	97725.7
High	P23396	40S ribosomal protein S3 OS=Homo sapiens OX=9606 GN=RPS3 PE=1 SV=2	RPS3	14	14	1.368	0.166751	0.691216	0.959	0.652496	0.800467	1.321	0.247696	0.959126	0.796	0.260939	0.773873	0.546	0.246978	0.766419	1.435	0.111049	0.430801	0.959	0.923276	0.991409	1.371	0.640672	0.950015	2.27	0.0423391	0.370775	20.06	18.77	14.61	23.17	26.73	26.27	17.9	26.21	28.27	x	x	2.87268e+06	2.92266e+06	2.78954e+06	3.01674e+06	3.02972e+06	2.10256e+06
High	P13489	Ribonuclease inhibitor OS=Homo sapiens OX=9606 GN=RNH1 PE=1 SV=2	RNH1	14	14	1.374	0.290049	0.832606	0.936	0.529053	0.933136	1.278	0.512769	0.931622	0.819	0.340762	0.85749	0.673	0.498333	0.913006	1.522	0.140698	0.492178	1.09	0.863034	0.991409	1.546	0.473608	0.910259	2.654	0.107856	0.675599	19.87	23.24	18.5	28.91	21.91	29.78	24.57	26.04	21.52	x	x	445025	443051	383007	454954	444821	312107
High	Q12769	Nuclear pore complex protein Nup160 OS=Homo sapiens OX=9606 GN=NUP160 PE=1 SV=3	NUP160	14	14	1.386	0.323715	0.860568	0.969	0.922343	0.924876	1.355	0.445085	0.999746	1.152	0.846839	0.980506	0.739	0.796925	0.98029	0.916	0.568229	0.920337	1.454	0.403297	0.854467	1.421	0.684904	0.960659	1.908	0.4737	0.932157	30.77	24.41	29.3	31.7	33.58	31.59	27.42	27.52	34.47	x	x	159415	202099	168163	184405	181966	88489.3
High	Q8TCJ2	Dolichyl-diphosphooligosaccharide--protein glycosyltransferase subunit STT3B OS=Homo sapiens OX=9606 GN=STT3B PE=1 SV=1	STT3B	14	14	1.475	0.115615	0.577447	0.905	0.399761	0.901374	1.343	0.370392	0.865461	1.242	0.5633	0.964426	0.72	0.601456	0.93358	1.073	0.893768	0.991827	1.437	0.347757	0.820189	1.496	0.517106	0.925635	1.517	0.46884	0.932157	21.01	18.08	18.15	20.3	31.99	27.37	39.1	34.89	25.33	x	x	898159	924484	905157	970458	949110	646565
High	P62805	Histone H4 OS=Homo sapiens OX=9606 GN=H4C1 PE=1 SV=2	H4-16; H4C1; H4C11; H4C12; H4C13; H4C14; H4C15; H4C2; H4C3; H4C4; H4C5; H4C6; H4C8; H4C9	14	14	1.553	0.0520107	0.355599	0.695	0.00400752	0.976134	1.071	0.826756	0.0423678	1.049	0.98531	0.999812	2.17	0.0437882	0.288115	0.486	0.00139591	0.0106882	1.5	0.203299	0.667597	0.732	0.402976	0.901021	0.775	0.637458	0.94632	32.57	41.15	47.51	47.55	49.57	34.25	32.98	34.71	32.78	x	x	5.02798e+07	4.99809e+07	4.58625e+07	5.04014e+07	4.77416e+07	3.19327e+07
High	Q9Y265	RuvB-like 1 OS=Homo sapiens OX=9606 GN=RUVBL1 PE=1 SV=1	RUVBL1	14	14	1.582	0.109807	0.559955	0.964	0.728922	0.723359	1.543	0.192645	0.981782	0.792	0.26343	0.777252	0.402	0.0922037	0.478012	1.475	0.324657	0.763043	1.264	0.64505	0.952782	1.736	0.42395	0.908587	1.987	0.428078	0.930836	27.73	16.64	25.98	49.65	34.33	41.3	36.13	48.37	27.24	x	x	396243	346099	361551	406767	367472	192802
High	P36551	Oxygen-dependent coproporphyrinogen-III oxidase, mitochondrial OS=Homo sapiens OX=9606 GN=CPOX PE=1 SV=3	CPOX	14	14	1.845	0.0149411	0.145471	0.922	0.478847	0.447402	1.718	0.0757799	0.914919	1.931	0.031102	0.208483	0.741	0.649298	0.944708	0.756	0.245185	0.670805	3.866	0.000394838	0.00359963	2.979	0.0377744	0.283012	2.63	0.0994217	0.643804	15.62	11.98	17.34	21.22	20.99	28.55	26.42	16.45	15.75	x	x	557416	552065	556268	609693	585404	269576
High	Q99536	Synaptic vesicle membrane protein VAT-1 homolog OS=Homo sapiens OX=9606 GN=VAT1 PE=1 SV=2	VAT1	14	14	2.013	0.00198903	0.0272302	0.866	0.221578	0.142919	1.756	0.0152496	0.702121	1.769	0.0293326	0.197779	0.564	0.279067	0.805356	1.598	0.0526092	0.252383	1.483	0.216001	0.68975	2.406	0.102244	0.557973	2.136	0.102482	0.654208	23.05	28.77	36.69	29.87	43.1	29.02	36.26	56.1	47.43	x	x	2.26832e+06	2.16078e+06	2.08719e+06	2.33901e+06	2.18858e+06	1.0799e+06
High	P52888	Thimet oligopeptidase OS=Homo sapiens OX=9606 GN=THOP1 PE=1 SV=2	THOP1	14	14	2.095	0.00675655	0.0760524	0.869	0.40071	0.177629	1.929	0.020186	0.866322	1.721	0.10498	0.473754	0.646	0.574596	0.926133	1.156	0.934146	0.993343	1.937	0.157555	0.600245	1.437	0.703686	0.967597	1.782	0.556543	0.942557	33.9	21.8	25.22	27.98	85.38	26.92	47.35	55.64	88.22	x	x	287223	272487	262043	260622	252987	100838
High	P48735	Isocitrate dehydrogenase [NADP], mitochondrial OS=Homo sapiens OX=9606 GN=IDH2 PE=1 SV=2	IDH2	15	14	2.506	0.000470778	0.00734	0.902	0.546828	0.090168	2.098	0.00878018	0.931622	1.304	0.543595	0.961445	1.23	0.376382	0.878097	0.907	0.552081	0.912012	1.975	0.0921221	0.437908	1.899	0.273744	0.835878	2.904	0.0601047	0.473075	30.04	25.85	38.19	34.1	27.13	52.17	57.07	44	38.17	x	x	295702	278143	271362	276827	315002	99530.4
High	P55084	Trifunctional enzyme subunit beta, mitochondrial OS=Homo sapiens OX=9606 GN=HADHB PE=1 SV=3	HADHB	14	14	4.013	8.22869e-09	1.88932e-07	0.744	0.0207424	0.00202211	3.02	0.000117967	0.166628	2.908	0.000168617	0.00227385	0.988	0.835336	0.985658	0.78	0.288241	0.719444	1.627	0.218108	0.693388	1.495	0.51806	0.925635	4.516	0.00295963	0.0366701	46.37	18.06	39.53	44.68	25.81	45	58.99	45.31	44.44	x	x	893342	1.03726e+06	876707	1.08829e+06	1.03667e+06	262063
High	P78417	Glutathione S-transferase omega-1 OS=Homo sapiens OX=9606 GN=GSTO1 PE=1 SV=2	GSTO1	13	13	0.751	0.204716	0.752994	1.239	0.1384	0.965354	0.949	0.750552	0.561872	0.983	0.803422	0.980048	1.076	0.686355	0.952323	1.138	0.569654	0.920933	0.805	0.527959	0.906505	0.902	0.687382	0.960659	0.712	0.504487	0.935475	14.24	14.09	15.85	18.29	21.56	27.68	21.92	21.06	18.61	x	x	1.42457e+06	1.39736e+06	1.40888e+06	1.43699e+06	1.45567e+06	1.68152e+06
High	O75400	Pre-mRNA-processing factor 40 homolog A OS=Homo sapiens OX=9606 GN=PRPF40A PE=1 SV=2	PRPF40A	13	13	0.803	0.236234	0.787163	1.001	0.897916	0.833355	0.801	0.279511	0.999746	0.958	0.646778	0.979029	1.097	0.655137	0.944708	0.921	0.718193	0.959532	0.714	0.340947	0.820169	0.634	0.257457	0.823053	0.608	0.242138	0.868736	22.2	25.37	24.31	27.55	30.96	49.57	21.85	47.37	30.88	x	x	536605	524073	494335	557708	501325	621013
High	Q15459	Splicing factor 3A subunit 1 OS=Homo sapiens OX=9606 GN=SF3A1 PE=1 SV=1	SF3A1	13	13	0.824	0.288353	0.832441	0.911	0.387411	0.808897	0.784	0.253669	0.858436	0.899	0.477899	0.946248	0.817	0.817737	0.983307	0.88	0.497068	0.873716	0.717	0.322887	0.801404	0.722	0.388313	0.901021	0.747	0.437293	0.932157	31.38	22.41	29.45	40.94	20.13	55.57	29.79	33.08	19.54	x	x	518736	506192	482773	522968	493551	675117
High	P20618	Proteasome subunit beta type-1 OS=Homo sapiens OX=9606 GN=PSMB1 PE=1 SV=2	PSMB1	13	13	0.857	0.493811	0.948371	1.032	0.917905	0.933136	0.88	0.512151	0.999746	1.036	0.974409	0.999812	1.295	0.406584	0.891793	1.065	0.7832	0.970777	0.688	0.26732	0.747116	0.715	0.376709	0.894782	0.538	0.186732	0.841691	23.73	19.41	23.69	22.66	33.82	36.66	28.85	35.36	21.94	x	x	2.54462e+06	2.76312e+06	2.51157e+06	2.91406e+06	2.69193e+06	2.97957e+06
High	Q9Y3Z3	Deoxynucleoside triphosphate triphosphohydrolase SAMHD1 OS=Homo sapiens OX=9606 GN=SAMHD1 PE=1 SV=2	SAMHD1	13	13	0.866	0.279985	0.826216	1.507	0.0168276	0.885732	1.409	0.333939	0.141244	0.982	0.828206	0.980048	1.257	0.306741	0.831034	1.231	0.57489	0.921311	1.653	0.220525	0.695583	2.049	0.209081	0.767251	2.65	0.0935231	0.620278	21.62	36.43	28.64	33.04	32.6	25.98	27.49	34.59	50.15	x	x	45323.6	58004.7	76235.9	67460.2	39860.7	98981.2
High	Q8NHP8	Putative phospholipase B-like 2 OS=Homo sapiens OX=9606 GN=PLBD2 PE=1 SV=2	PLBD2	13	13	0.892	0.481089	0.943759	1.036	0.898285	0.949827	0.93	0.609093	0.999746	1.121	0.86814	0.983964	1.603	0.186752	0.690008	0.779	0.285312	0.716481	0.951	0.927768	0.991409	0.743	0.421314	0.908356	0.754	0.572309	0.942557	19.67	15.35	19.87	22.89	21.9	27.22	17.48	26.37	20.8	x	x	601472	547525	621932	658591	513988	613917
High	Q9HC38	Glyoxalase domain-containing protein 4 OS=Homo sapiens OX=9606 GN=GLOD4 PE=1 SV=1	GLOD4	13	13	0.9	0.463675	0.939269	0.968	0.692383	0.916981	0.861	0.40997	0.976491	0.912	0.522745	0.959098	1.318	0.384532	0.882795	0.987	0.924919	0.993145	0.728	0.358365	0.822328	0.696	0.347607	0.880087	0.75	0.468509	0.932157	16.54	19.42	16.47	17.09	24.06	27.24	19.01	29.82	22.37	x	x	460528	451802	413329	487778	484958	553229
High	Q9BS26	Endoplasmic reticulum resident protein 44 OS=Homo sapiens OX=9606 GN=ERP44 PE=1 SV=1	ERP44	14	13	0.908	0.667916	0.968954	1.026	0.951204	0.951197	0.933	0.692671	0.999746	1.181	0.61218	0.974077	1.277	0.425781	0.903492	0.864	0.514808	0.886139	1.016	0.936325	0.991409	0.883	0.65502	0.951412	0.898	0.898662	0.989546	22.69	21.56	25.29	21.36	22.69	29.95	22.78	31.3	27.58	x	x	9.47176e+06	9.85174e+06	8.62808e+06	1.06437e+07	1.20441e+07	9.68869e+06
High	Q9UNS2	COP9 signalosome complex subunit 3 OS=Homo sapiens OX=9606 GN=COPS3 PE=1 SV=3	COPS3	13	13	0.924	0.554137	0.961543	1.158	0.359969	0.998989	1.065	0.998773	0.83988	1.194	0.673318	0.980048	0.81	0.803348	0.981433	1.005	0.87338	0.987051	1.134	0.761465	0.97849	1.132	0.944415	0.99537	0.941	0.711042	0.962903	21.08	20.74	18.81	15.79	26.25	24.36	18.76	20.18	15.54	x	x	548385	526586	478152	557657	521731	580317
High	Q08257	Quinone oxidoreductase OS=Homo sapiens OX=9606 GN=CRYZ PE=1 SV=1	CRYZ	13	13	0.925	0.619996	0.964358	0.979	0.783098	0.942836	0.912	0.573144	0.987421	1.059	0.973565	0.999812	1.414	0.302297	0.828303	1.028	0.922867	0.993009	0.753	0.417885	0.861693	0.781	0.483848	0.912635	0.664	0.41727	0.922697	15.42	11.29	14.31	11.39	14.4	18.04	11.3	14.35	15.92	x	x	676303	707098	644799	679743	662859	712719
High	P23921	Ribonucleoside-diphosphate reductase large subunit OS=Homo sapiens OX=9606 GN=RRM1 PE=1 SV=1	RRM1	13	13	0.929	0.494738	0.949353	0.992	0.992128	0.905896	0.871	0.38025	0.999746	0.662	0.0734153	0.379064	0.419	0.108307	0.526438	1.428	0.313821	0.753117	0.561	0.116783	0.50341	0.706	0.261836	0.825079	0.808	0.453517	0.932157	20.42	21.51	22.39	22.23	19.06	39.33	80.47	33.14	26.24	x	x	188717	285588	207566	255812	227018	220574
High	P09543	2',3'-cyclic-nucleotide 3'-phosphodiesterase OS=Homo sapiens OX=9606 GN=CNP PE=1 SV=2	CNP	13	13	0.948	0.801975	0.978302	0.914	0.444005	0.933136	0.879	0.52607	0.893598	1.09	0.871816	0.983964	1.726	0.136233	0.596084	0.944	0.797952	0.97562	0.947	0.893103	0.991409	0.901	0.686707	0.960659	0.838	0.772607	0.975765	16.35	15.33	18.04	16.85	21.64	22.45	16.46	20.48	18.27	x	x	843472	884092	830184	946868	866095	892082
High	O43847	Nardilysin OS=Homo sapiens OX=9606 GN=NRDC PE=1 SV=3	NRDC	13	13	0.953	0.611401	0.964358	1.133	0.394871	0.990121	1.061	0.921933	0.861579	1.176	0.782462	0.980048	0.614	0.375685	0.877784	1.061	0.998956	0.999967	1.017	0.997766	0.999642	1.143	0.942158	0.994225	0.944	0.643077	0.947494	19.22	16.07	15.41	22.53	27.19	27.7	21.82	20.51	28.17	x	x	269431	272910	270592	329251	247840	274004
High	Q96A33	Coiled-coil domain-containing protein 47 OS=Homo sapiens OX=9606 GN=CCDC47 PE=1 SV=1	CCDC47	13	13	0.954	0.70477	0.976431	1.18	0.293859	0.975138	1.137	0.815858	0.792535	1.512	0.183179	0.644078	0.643	0.434062	0.904279	0.709	0.128255	0.473148	1.58	0.275067	0.755574	1.101	0.990801	0.9997	0.974	0.767549	0.975516	29.9	29.04	25.42	28.22	29.74	39.75	35.14	41.86	35.18	x	x	622406	620709	639956	668004	635640	582588
High	Q96KR1	Zinc finger RNA-binding protein OS=Homo sapiens OX=9606 GN=ZFR PE=1 SV=2	ZFR	13	13	0.956	0.619178	0.964358	0.847	0.171859	0.797698	0.789	0.24504	0.628896	1.019	0.801645	0.980048	0.864	0.91841	0.994546	0.986	0.839375	0.983913	0.74	0.376281	0.841138	0.684	0.328746	0.869779	0.63	0.232354	0.867362	22.06	27.21	20.49	18.48	29	28.65	37.89	49.5	43.9	x	x	380102	513041	581478	475226	380991	415478
High	Q00341	Vigilin OS=Homo sapiens OX=9606 GN=HDLBP PE=1 SV=2	HDLBP	13	13	0.956	0.645692	0.967778	0.933	0.523057	0.933136	0.902	0.525242	0.931622	0.816	0.287189	0.804867	0.676	0.504424	0.913006	1.044	0.999948	0.999967	0.801	0.508434	0.904404	0.823	0.553012	0.933493	0.906	0.67006	0.956326	20.39	20.72	26.64	22.37	35	40.02	27.31	30.93	33.82	x	x	545624	644251	482731	575694	638413	587455
High	O96019	Actin-like protein 6A OS=Homo sapiens OX=9606 GN=ACTL6A PE=1 SV=1	ACTL6A	13	13	0.961	0.67596	0.97018	0.915	0.583843	0.91688	0.876	0.400675	0.943953	0.841	0.330086	0.852876	0.911	0.984383	0.997107	0.924	0.644621	0.946571	0.648	0.262711	0.743846	0.585	0.19369	0.750878	0.631	0.187199	0.841691	17.7	23.34	26.56	25	26.55	25.94	22.86	33.21	29.23	x	x	313271	332191	269921	300829	304733	329960
High	Q9BRF8	Serine/threonine-protein phosphatase CPPED1 OS=Homo sapiens OX=9606 GN=CPPED1 PE=1 SV=3	CPPED1	13	13	0.967	0.765649	0.976431	1.129	0.435897	0.993332	1.085	0.940729	0.887155	1.118	0.84494	0.980506	0.909	0.987415	0.997653	1.109	0.743047	0.960831	1.162	0.703399	0.971958	1.3	0.721093	0.967597	1.066	0.936978	0.993981	18.06	20.42	19.56	18.8	22.66	30.06	18.17	20.88	24.96	x	x	706245	744454	578692	790110	752628	666422
High	Q13753	Laminin subunit gamma-2 OS=Homo sapiens OX=9606 GN=LAMC2 PE=1 SV=2	LAMC2	13	13	0.968	0.699039	0.976431	0.992	0.940819	0.965702	0.96	0.756477	0.999746	1.23	0.674978	0.980048	1.7	0.145113	0.617796	1.088	0.852126	0.985806	1.22	0.675931	0.964205	1.326	0.691032	0.96175	1.652	0.479951	0.933813	24.5	20.89	25.45	18.56	21.96	24.45	22.59	26.22	27.4	x	x	151784	232504	137994	180625	180085	132359
High	Q7KZ85	Transcription elongation factor SPT6 OS=Homo sapiens OX=9606 GN=SUPT6H PE=1 SV=2	SUPT6H	13	13	0.976	0.724007	0.976431	0.917	0.665288	0.951197	0.912	0.632074	0.965126	1.049	0.906141	0.992778	0.966	0.791802	0.977262	1.03	0.896184	0.991827	0.764	0.431638	0.870226	0.796	0.443154	0.908826	0.627	0.212448	0.849481	27.39	25.67	27.93	23.67	30.65	31.47	25.32	33.84	26.54	x	x	160763	164284	169074	174333	165164	171178
High	P22234	Multifunctional protein ADE2 OS=Homo sapiens OX=9606 GN=PAICS PE=1 SV=3	PAICS	13	13	0.987	0.952767	0.996814	1.019	0.995232	0.998234	1.021	0.987719	0.999746	0.886	0.487184	0.947543	0.36	0.0346675	0.242917	1.908	0.0124321	0.0768847	0.654	0.275354	0.755574	1.232	0.805759	0.975567	1.232	0.836761	0.983034	20.53	16.99	20.91	16.91	24.21	24.51	23.11	28.46	24.53	x	x	1.28977e+06	1.26843e+06	1.2485e+06	1.40681e+06	1.25207e+06	1.24869e+06
High	P13674	Prolyl 4-hydroxylase subunit alpha-1 OS=Homo sapiens OX=9606 GN=P4HA1 PE=1 SV=2	P4HA1	13	13	1.001	0.759644	0.976431	1.098	0.502996	0.829678	0.827	0.275256	0.922651	0.9	0.547809	0.961445	0.647	0.442266	0.904279	0.907	0.566891	0.92028	1.192	0.711445	0.971958	1.33	0.685971	0.960659	2.053	0.250604	0.868736	37.35	35.21	65.24	44.29	37.13	64.62	51.42	55.92	43.61	x	x	325188	263678	262744	317200	315697	359177
High	Q14914	Prostaglandin reductase 1 OS=Homo sapiens OX=9606 GN=PTGR1 PE=1 SV=2	PTGR1	13	13	1.001	0.772534	0.976431	1.219	0.186987	0.933136	1.284	0.506697	0.655447	1.137	0.857553	0.982234	1.301	0.40117	0.887194	1.532	0.0995491	0.401208	0.932	0.861914	0.991409	1.394	0.616025	0.949173	0.991	0.820683	0.983034	19.87	21.26	20.9	20.82	22.25	28.24	19.48	22.78	14.24	x	x	492262	492811	452642	531565	498190	437487
High	A6NHR9	Structural maintenance of chromosomes flexible hinge domain-containing protein 1 OS=Homo sapiens OX=9606 GN=SMCHD1 PE=1 SV=2	SMCHD1	13	13	1.047	0.897928	0.993041	0.898	0.516535	0.951197	0.983	0.700334	0.931378	1.068	0.951848	0.999752	0.78	0.763942	0.971549	1.298	0.498474	0.874208	0.803	0.544368	0.912443	0.939	0.74438	0.97013	0.942	0.623946	0.942998	24.04	29.13	21.72	22.81	32.43	25.23	35.48	37.53	35.67	x	x	281749	288880	251892	273872	273851	228041
High	Q9BTY2	Plasma alpha-L-fucosidase OS=Homo sapiens OX=9606 GN=FUCA2 PE=1 SV=2	FUCA2	13	13	1.054	0.863155	0.985259	1.427	0.0188523	0.64675	1.624	0.149546	0.153922	1.767	0.0866292	0.419785	1.998	0.0569451	0.346259	0.933	0.641455	0.946185	2.937	0.00909231	0.067953	2.664	0.0649227	0.420328	2.42	0.135908	0.746582	18.8	21.11	21.98	20.42	29.78	32.89	23.56	33.82	25.5	x	x	103226	90927.9	89226.5	101537	90991.5	90754.8
High	O75534	Cold shock domain-containing protein E1 OS=Homo sapiens OX=9606 GN=CSDE1 PE=1 SV=2	CSDE1	13	13	1.06	0.996257	0.999386	0.607	7.25317e-05	0.319996	0.627	0.0460805	0.00114759	0.72	0.139008	0.558958	0.355	0.0315963	0.226186	1.224	0.628448	0.941807	0.989	0.910725	0.991409	1.248	0.846982	0.982222	1.402	0.781994	0.977704	16.86	27.74	26.16	18.23	34.2	46.37	24.79	48.99	34.15	x	x	513098	585344	546565	586421	589597	552107
High	Q15642	Cdc42-interacting protein 4 OS=Homo sapiens OX=9606 GN=TRIP10 PE=1 SV=3	TRIP10	13	13	1.06	0.985353	0.998902	1.13	0.442514	0.951197	1.195	0.683429	0.89344	1.32	0.467675	0.938421	1.34	0.364106	0.872452	1.284	0.3269	0.766179	0.842	0.657907	0.956711	1.064	0.952998	0.995417	0.916	0.715935	0.964283	17.15	18.9	18.35	22.11	25.69	25.93	21.9	31.65	20.04	x	x	350867	478998	389324	388115	393040	363283
High	P42330	Aldo-keto reductase family 1 member C3 OS=Homo sapiens OX=9606 GN=AKR1C3 PE=1 SV=4	AKR1C3	13	13	1.067	0.906932	0.993217	1.221	0.179672	0.926153	1.286	0.487534	0.640991	0.978	0.714902	0.980048	1.296	0.405516	0.891793	1.326	0.220592	0.635737	0.876	0.717194	0.971958	1.15	0.91851	0.990403	0.62	0.308467	0.893332	25.78	21.63	24.89	26.64	32.42	26.13	23.08	27.15	24.29	x	x	589927	736851	719886	697886	555424	596555
High	Q9Y6C9	Mitochondrial carrier homolog 2 OS=Homo sapiens OX=9606 GN=MTCH2 PE=1 SV=1	MTCH2	13	13	1.068	0.849932	0.982329	1.046	0.836065	0.972966	1.097	0.794662	0.994823	1.429	0.234291	0.730766	1.285	0.417302	0.899595	0.897	0.629926	0.942771	1.294	0.412196	0.858886	1.369	0.642897	0.950015	1.184	0.603367	0.942998	18.68	20.08	15.34	26.26	29.84	50.55	35.56	38.85	21.54	x	x	947897	1.02893e+06	936691	1.05173e+06	939190	911005
High	Q96QA5	Gasdermin-A OS=Homo sapiens OX=9606 GN=GSDMA PE=1 SV=4	GSDMA	13	13	1.072	0.863827	0.985259	0.703	0.169774	0.750418	0.735	0.208965	0.62845	1.097	0.904383	0.992778	1.038	0.483994	0.911605	1.087	0.873164	0.987046	0.935	0.62354	0.948349	1.057	0.753946	0.973367	1.345	0.984121	0.996535	36.7	46.53	43.07	22.01	51.44	62.37	74.8	62.3	53.47	x	x	95636.1	23639.9	35984.2	34497.6	25284.2	23593.5
High	P51665	26S proteasome non-ATPase regulatory subunit 7 OS=Homo sapiens OX=9606 GN=PSMD7 PE=1 SV=2	PSMD7	13	13	1.086	0.779301	0.976431	1.141	0.390153	0.925452	1.233	0.477561	0.8587	1.055	0.990133	0.999812	0.81	0.801757	0.981433	1.277	0.306862	0.74371	0.757	0.416156	0.860937	1.126	0.953148	0.995417	0.79	0.61836	0.942998	29.79	29.45	35.94	25.03	32.22	39.5	33.88	42.83	54.69	x	x	1.05223e+06	1.16556e+06	1.14257e+06	1.176e+06	1.04784e+06	940493
High	O75146	Huntingtin-interacting protein 1-related protein OS=Homo sapiens OX=9606 GN=HIP1R PE=1 SV=2	HIP1R	15	13	1.087	0.954707	0.996814	1.131	0.378435	0.949827	1.216	0.607717	0.854519	0.971	0.650021	0.97941	1.141	0.542715	0.919212	1.675	0.118501	0.451634	0.791	0.508802	0.904404	1.123	0.987954	0.9997	1.168	0.926774	0.991957	34.27	20.99	32.67	34.12	38.09	43.38	24.72	62.35	41.93	x	x	125269	143972	137739	152743	184217	162600
High	P17980	26S proteasome regulatory subunit 6A OS=Homo sapiens OX=9606 GN=PSMC3 PE=1 SV=3	PSMC3	13	13	1.091	0.70137	0.976431	1.069	0.713967	0.926153	1.193	0.483643	0.981782	1.286	0.390026	0.892139	0.457	0.117667	0.549895	1.477	0.0853955	0.356809	1.15	0.645354	0.952782	1.881	0.261107	0.825079	2.091	0.0658749	0.496816	22.38	20.61	26.58	24.23	35.61	27.89	40.75	22.64	29.45	x	x	1.66869e+06	1.60847e+06	1.60672e+06	1.73815e+06	1.88186e+06	1.74131e+06
High	Q9Y696	Chloride intracellular channel protein 4 OS=Homo sapiens OX=9606 GN=CLIC4 PE=1 SV=4	CLIC4	13	13	1.097	0.684342	0.973128	1.005	0.920481	0.958102	1.103	0.724634	0.999746	0.768	0.203554	0.674278	0.484	0.151325	0.628186	0.922	0.709456	0.959532	1.679	0.106303	0.482606	1.535	0.482945	0.912635	1.365	0.467968	0.932157	23.72	23.36	26.04	31.06	25.97	43.59	34.5	27.32	44.91	x	x	1.86097e+06	2.07197e+06	1.93528e+06	2.11986e+06	2.21983e+06	1.83772e+06
High	Q70J99	Protein unc-13 homolog D OS=Homo sapiens OX=9606 GN=UNC13D PE=1 SV=1	UNC13D	13	13	1.107	0.922409	0.993308	1.206	0.173143	0.924876	1.281	0.430799	0.631352	1.151	0.835985	0.980506	0.71	0.68979	0.952323	1.183	0.700089	0.958408	1.002	0.927349	0.991409	1.177	0.965147	0.996139	1.367	0.867879	0.988886	35.98	20.58	38.26	31.02	29.65	43.05	66.89	25.45	34.8	x	x	165030	177710	181444	181727	175476	164345
High	P45880	Voltage-dependent anion-selective channel protein 2 OS=Homo sapiens OX=9606 GN=VDAC2 PE=1 SV=2	VDAC2	13	13	1.111	0.644611	0.967778	0.983	0.793928	0.951197	1.111	0.70035	0.987979	1.392	0.235272	0.731708	1.448	0.277608	0.803667	0.873	0.546498	0.910903	1.283	0.426561	0.866811	1.143	0.928178	0.992151	1.228	0.548828	0.942557	18.37	12.42	14.66	13.43	19.88	26.79	18.89	19.89	15.02	x	x	7.50457e+06	7.71162e+06	7.19684e+06	7.7069e+06	7.47196e+06	6.38826e+06
High	Q04695	Keratin, type I cytoskeletal 17 OS=Homo sapiens OX=9606 GN=KRT17 PE=1 SV=2	KRT17	28	13	1.114	0.816342	0.9797	1.191	0.25895	0.951197	1.21	0.638213	0.750533	0.658	0.0634314	0.341982	0.86	0.909788	0.994546	1.124	0.718336	0.959532	0.984	0.941367	0.99367	1.083	0.982023	0.998886	1.174	0.89019	0.98927	65.14	69.11	74.67	59.76	59.7	75.12	96.52	73.85	66.39	x	x	768140	604514	626334	1.24367e+06	362798	409782
High	Q5VW36	Focadhesin OS=Homo sapiens OX=9606 GN=FOCAD PE=1 SV=1		13	13	1.117	0.947013	0.996814	1.011	0.860844	0.951197	1.173	0.684476	0.997541	1.253	0.607319	0.972941	0.734	0.703764	0.956776	1.032	0.902248	0.991827	1.066	0.942582	0.9937	1.152	0.983125	0.999097	1.41	0.783626	0.977836	37.03	23.46	37.83	30.84	34.47	44.26	21.36	38.81	34.74	x	x	190103	186085	159715	149175	184261	257980
High	P56192	Methionine--tRNA ligase, cytoplasmic OS=Homo sapiens OX=9606 GN=MARS1 PE=1 SV=2	MARS1	13	13	1.118	0.762408	0.976431	1.17	0.327494	0.845582	1.42	0.288885	0.820512	0.918	0.558227	0.962195	0.702	0.562501	0.922405	1.167	0.614928	0.936059	1.02	0.964288	0.9937	1.313	0.706277	0.967597	1.69	0.369513	0.916425	31.52	23.45	34.05	21.8	29.99	21.3	22.14	36.47	64.02	x	x	635711	608928	665646	576082	541669	528850
High	Q8N1N4	Keratin, type II cytoskeletal 78 OS=Homo sapiens OX=9606 GN=KRT78 PE=1 SV=2	KRT78	17	13	1.131	0.8575	0.983501	0.773	0.105213	0.924876	0.879	0.439228	0.478746	1.071	0.977556	0.999812	0.942	0.923193	0.994546	1.026	0.957451	0.996208	1.257	0.605929	0.944517	1.282	0.742476	0.97013	1.291	0.817163	0.983034	47.25	50.92	34.7	34.77	37.06	51.09	73.77	51.67	44.88	x	x	393863	221161	556854	148533	263527	271590
High	P68104	Elongation factor 1-alpha 1 OS=Homo sapiens OX=9606 GN=EEF1A1 PE=1 SV=1	EEF1A1	13	13	1.135	0.57783	0.964358	1.053	0.800039	0.933136	1.184	0.503301	0.988136	0.746	0.163965	0.606764	0.452	0.111596	0.536065	1.892	0.00485158	0.0334658	0.888	0.740491	0.977194	1.64	0.401464	0.901021	2.137	0.058818	0.466202	27.72	40.83	38.99	41.7	41.97	35.51	38.03	32.48	34.67	x	x	4.39925e+06	4.6842e+06	4.44861e+06	4.81686e+06	4.16842e+06	3.89626e+06
High	Q9BRR6	ADP-dependent glucokinase OS=Homo sapiens OX=9606 GN=ADPGK PE=1 SV=1	ADPGK	13	13	1.143	0.690165	0.976431	1.022	0.97945	0.967877	1.158	0.769765	0.999746	1.506	0.185763	0.647697	0.83	0.846285	0.986814	1.166	0.560213	0.919168	1.241	0.527693	0.906505	1.46	0.550501	0.933493	1.419	0.499282	0.93428	26.06	20.95	26.34	22.88	32.51	37.26	21.95	41.93	31.62	x	x	610479	689212	638966	774644	726607	595387
High	P23634	Plasma membrane calcium-transporting ATPase 4 OS=Homo sapiens OX=9606 GN=ATP2B4 PE=1 SV=2	ATP2B4	25	13	1.152	0.716452	0.976431	0.987	0.823952	0.98446	1.117	0.882831	0.994129	1.31	0.473289	0.940683	0.88	0.952912	0.994546	1.067	0.897925	0.991827	1.21	0.689979	0.969607	1.267	0.761846	0.974704	1.227	0.866039	0.988886	19.83	18.81	21.28	21.85	21.51	27.41	20.81	26.28	24.04	x	x	430863	445191	408430	394949	426601	347786
High	Q08554	Desmocollin-1 OS=Homo sapiens OX=9606 GN=DSC1 PE=1 SV=2	DSC1	13	13	1.162	0.797526	0.976869	0.831	0.25855	0.955979	0.954	0.716932	0.749844	1.189	0.745552	0.980048	1.206	0.471118	0.911605	1.072	0.976736	0.999456	1.135	0.788013	0.984936	1.224	0.817676	0.977943	1.216	0.990276	0.996603	45.58	55.19	40.9	50.98	38.86	46.09	49.82	34.91	50.48	x	x	262448	283901	264574	83430	174065	212337
High	Q13425	Beta-2-syntrophin OS=Homo sapiens OX=9606 GN=SNTB2 PE=1 SV=1	SNTB2	13	13	1.173	0.675226	0.97018	1.026	0.893766	0.951197	1.205	0.682461	0.999746	1.241	0.663807	0.980048	0.673	0.49933	0.913006	1.107	0.891543	0.991827	0.958	0.862275	0.991409	1.108	0.988659	0.9997	1.607	0.503513	0.935475	21.65	18.8	19.89	24.1	30.7	32.97	28.31	30.34	31.61	x	x	345177	364020	334508	371684	374405	251043
High	Q8WYA6	Beta-catenin-like protein 1 OS=Homo sapiens OX=9606 GN=CTNNBL1 PE=1 SV=1	CTNNBL1	13	13	1.175	0.758525	0.976431	0.959	0.834148	0.976134	1.129	0.823308	0.994191	1.198	0.730962	0.980048	0.711	0.671518	0.950198	1.569	0.138426	0.489377	0.536	0.107906	0.485732	0.863	0.541203	0.930475	1.077	0.760209	0.975516	18.65	14.27	19.32	16.11	15.06	26.72	32.3	26.23	18.74	x	x	234486	245189	223914	313198	229588	187286
High	P17612	cAMP-dependent protein kinase catalytic subunit alpha OS=Homo sapiens OX=9606 GN=PRKACA PE=1 SV=2	PRKACA	13	13	1.176	0.556345	0.961543	1.043	0.826719	0.933136	1.232	0.525227	0.994129	1.114	0.840085	0.980506	0.622	0.391761	0.88486	0.842	0.479235	0.864691	3.079	0.000604247	0.00540363	2.846	0.0474097	0.335196	2.191	0.0682601	0.507359	22.4	24.33	21.31	21.42	36.91	36.72	50.29	27.46	23.89	x	x	1.07143e+06	802637	874198	892674	861933	1.37013e+06
High	O96005	Cleft lip and palate transmembrane protein 1 OS=Homo sapiens OX=9606 GN=CLPTM1 PE=1 SV=1	CLPTM1	13	13	1.178	0.720376	0.976431	0.966	0.816801	0.988559	1.125	0.906196	0.993423	1.423	0.374721	0.886531	0.763	0.762915	0.971281	0.929	0.646576	0.94689	1.106	0.851356	0.991409	1.011	0.844036	0.981701	1.064	0.809758	0.983034	29.61	29.13	21.76	25.81	24.1	22.59	27.68	24.89	23.54	x	x	264814	309180	301989	321093	266622	242284
High	Q9NVH1	DnaJ homolog subfamily C member 11 OS=Homo sapiens OX=9606 GN=DNAJC11 PE=1 SV=2	DNAJC11	13	13	1.185	0.73431	0.976431	0.921	0.637611	0.988142	1.094	0.902706	0.95549	1.231	0.665782	0.980048	1.34	0.363818	0.872452	0.903	0.574934	0.921311	1.258	0.610259	0.944846	1.135	0.940872	0.994225	1.086	0.92261	0.991545	26.29	17.78	26.85	25.44	24.77	28.95	28	34.68	33.33	x	x	210642	255715	213321	240842	252708	189968
High	O43520	Phospholipid-transporting ATPase IC OS=Homo sapiens OX=9606 GN=ATP8B1 PE=1 SV=3	ATP8B1	13	13	1.187	0.741484	0.976431	1.027	0.767059	0.951197	1.229	0.633669	0.984103	1.624	0.174397	0.628588	1.055	0.571993	0.925756	0.694	0.129363	0.474598	2.365	0.0363225	0.219057	1.673	0.432689	0.908826	1.722	0.508054	0.935616	19.74	20.55	18.58	18.74	27.49	24.03	53.1	39.86	43.23	x	x	139825	126776	110849	135502	108156	92181.3
High	P30041	Peroxiredoxin-6 OS=Homo sapiens OX=9606 GN=PRDX6 PE=1 SV=3	PRDX6	13	13	1.191	0.440762	0.934536	1.158	0.330627	0.527184	1.478	0.0974107	0.825184	1.246	0.464817	0.937829	0.753	0.676047	0.950896	1.381	0.153909	0.523283	1.244	0.484685	0.900371	1.628	0.410508	0.902679	2.068	0.0698671	0.513193	31.7	33.54	35.63	24.61	19.5	25.69	29.99	28.09	23.03	x	x	2.5728e+06	2.43738e+06	2.20765e+06	2.71871e+06	2.2773e+06	1.97998e+06
High	P07195	L-lactate dehydrogenase B chain OS=Homo sapiens OX=9606 GN=LDHB PE=1 SV=2	LDHB	14	13	1.192	0.439453	0.934536	1.217	0.177427	0.414502	1.537	0.0670464	0.638094	0.759	0.18732	0.651145	0.649	0.447267	0.904279	1.342	0.194951	0.596268	1.382	0.306914	0.788918	1.875	0.264052	0.825079	2.078	0.0680377	0.507359	33.81	24.76	19.64	46.12	24.57	31.02	24.47	38.58	37.29	x	x	2.23931e+06	2.17227e+06	2.08358e+06	2.24833e+06	2.02336e+06	1.72344e+06
High	Q13098	COP9 signalosome complex subunit 1 OS=Homo sapiens OX=9606 GN=GPS1 PE=1 SV=4	GPS1	13	13	1.204	0.604082	0.964358	1.034	0.914618	0.945051	1.242	0.584365	0.999746	1.044	0.868795	0.983964	0.794	0.767174	0.971815	1.052	0.96674	0.999041	1.156	0.746183	0.977617	1.249	0.783928	0.975567	0.953	0.660144	0.955109	19.11	22.75	18.07	21.42	20.67	21.87	20.87	18.11	20.29	x	x	370496	392312	373730	394842	382149	318058
High	Q9Y5M8	Signal recognition particle receptor subunit beta OS=Homo sapiens OX=9606 GN=SRPRB PE=1 SV=3	SRPRB	13	13	1.206	0.462544	0.939161	0.849	0.172368	0.978526	0.995	0.868682	0.62902	1.086	0.886483	0.987865	0.457	0.117854	0.549895	1.157	0.657798	0.950226	1.475	0.315706	0.796114	1.61	0.423111	0.908356	1.716	0.377809	0.916425	20.29	24.24	19.48	27.35	21.59	25.11	32	26.46	26.34	x	x	1.09393e+06	1.14616e+06	1.03874e+06	1.08186e+06	1.06394e+06	903374
High	Q13263	Transcription intermediary factor 1-beta OS=Homo sapiens OX=9606 GN=TRIM28 PE=1 SV=5	TRIM28	13	13	1.227	0.527443	0.959935	0.9	0.382499	0.933136	1.276	0.526349	0.857418	0.914	0.519026	0.95687	0.823	0.830459	0.983307	1.016	0.919692	0.993009	1.056	0.963618	0.9937	1.06	0.947386	0.995417	1.769	0.333765	0.899126	25.43	28.01	38.2	32.82	25.83	30.12	23.72	28.54	44.24	x	x	614250	624699	552391	669651	592372	483055
High	Q2PZI1	Probable C-mannosyltransferase DPY19L1 OS=Homo sapiens OX=9606 GN=DPY19L1 PE=2 SV=1	DPY19L1	13	13	1.231	0.591881	0.964358	1.079	0.591128	0.933136	1.275	0.526016	0.947465	1.714	0.0896488	0.427276	0.671	0.4959	0.913006	0.991	0.815527	0.98023	1.332	0.514885	0.906505	1.349	0.688418	0.960659	1.372	0.799497	0.98151	25.12	24.47	26.25	22.31	32.8	28.31	32.63	23.34	28.83	x	x	309203	379665	297845	366849	251729	248085
High	Q6DD88	Atlastin-3 OS=Homo sapiens OX=9606 GN=ATL3 PE=1 SV=1	ATL3	13	13	1.237	0.369913	0.895261	0.9	0.354602	0.977434	1.083	0.858544	0.835245	0.75	0.195335	0.662434	0.573	0.295666	0.821333	1.155	0.600135	0.928373	1.363	0.339921	0.819261	1.559	0.463005	0.908826	1.761	0.24818	0.868736	21.08	14.15	20.84	40.65	38.91	25.56	20.12	43.4	34.43	x	x	1.28864e+06	1.31391e+06	1.35595e+06	1.43686e+06	1.3252e+06	1.16048e+06
High	Q9UIJ7	GTP:AMP phosphotransferase AK3, mitochondrial OS=Homo sapiens OX=9606 GN=AK3 PE=1 SV=4	AK3	13	13	1.237	0.349114	0.876107	1.264	0.102403	0.302159	1.607	0.0424186	0.468882	1.285	0.392042	0.892139	2.198	0.0407104	0.273962	1.333	0.205385	0.613132	1.029	0.904888	0.991409	1.364	0.647639	0.950402	1.199	0.586641	0.942557	23.71	17.21	21.54	19.72	21.46	28.99	19.43	26.9	19.94	x	x	2.10567e+06	1.82315e+06	1.74644e+06	2.0265e+06	2.11069e+06	2.66644e+06
High	Q9Y3F4	Serine-threonine kinase receptor-associated protein OS=Homo sapiens OX=9606 GN=STRAP PE=1 SV=1	STRAP	13	13	1.254	0.584086	0.964358	0.685	0.0187724	0.926907	0.864	0.491766	0.153774	0.534	0.0119569	0.0994963	0.316	0.0234691	0.179151	1.344	0.620093	0.938796	1.491	0.45084	0.880627	1.952	0.315097	0.860014	2.466	0.247699	0.868736	18.24	19.83	16.97	22.19	33.74	35.15	43.08	31.69	45.4	x	x	239086	274079	237676	231530	330516	229057
High	Q06323	Proteasome activator complex subunit 1 OS=Homo sapiens OX=9606 GN=PSME1 PE=1 SV=1	PSME1	13	13	1.257	0.41704	0.929854	1.102	0.543176	0.83835	1.425	0.283247	0.931622	1.074	0.98082	0.999812	1.172	0.548511	0.919261	1.571	0.0656598	0.296678	0.9	0.790064	0.984936	1.373	0.638474	0.950015	1.022	0.987825	0.996603	29.65	23.82	19.85	23.17	24.91	26.57	20.98	32.36	35.12	x	x	707789	738219	630505	752147	629677	575138
High	O00443	Phosphatidylinositol 4-phosphate 3-kinase C2 domain-containing subunit alpha OS=Homo sapiens OX=9606 GN=PIK3C2A PE=1 SV=2	PIK3C2A	13	13	1.271	0.505774	0.950512	1.092	0.521907	0.821981	1.408	0.26928	0.931622	1.015	0.823146	0.980048	0.853	0.985922	0.997454	1.012	0.836137	0.982883	1.237	0.694604	0.970567	1.333	0.744511	0.97013	1.298	0.895371	0.989546	37.08	20.62	31.57	30.18	27.52	29.95	32.96	29.76	35.14	x	x	229618	218320	183559	204676	196155	167431
High	P54920	Alpha-soluble NSF attachment protein OS=Homo sapiens OX=9606 GN=NAPA PE=1 SV=3	NAPA	13	13	1.273	0.340934	0.871045	0.828	0.119124	0.993332	1.064	0.941304	0.509652	1.08	0.920767	0.995923	0.844	0.877154	0.989141	0.834	0.449141	0.850548	1.902	0.0829289	0.406916	1.578	0.447609	0.908826	1.133	0.824955	0.983034	20.88	22.12	23.01	15.68	22.99	26.9	36.98	21.64	27.64	x	x	1.06725e+06	1.08743e+06	980951	1.08366e+06	1.08081e+06	800589
High	O00203	AP-3 complex subunit beta-1 OS=Homo sapiens OX=9606 GN=AP3B1 PE=1 SV=3	AP3B1	13	13	1.289	0.509722	0.954668	0.984	0.972345	0.933136	1.268	0.530892	0.999746	1.044	0.887894	0.987865	0.54	0.306248	0.830188	1.29	0.543754	0.909117	1.354	0.501878	0.902111	1.723	0.422199	0.908356	2.23	0.246284	0.868736	19.87	21.24	18.96	25.55	38.59	32.68	23.22	29.72	39.86	x	x	246452	280141	255766	255952	237702	155817
High	Q9HCE1	Helicase MOV-10 OS=Homo sapiens OX=9606 GN=MOV10 PE=1 SV=2	MOV10	13	13	1.301	0.448646	0.934536	1.062	0.578013	0.771306	1.414	0.224618	0.941795	1.225	0.660081	0.980048	0.62	0.503962	0.913006	0.837	0.339365	0.770383	2.327	0.0503181	0.285116	1.797	0.383617	0.900804	1.463	0.843582	0.983034	23.1	16.63	18.49	22.72	19.76	29.53	23.62	24.39	21.86	x	x	146333	184808	159874	234294	176783	139132
High	Q6UW02	Cytochrome P450 20A1 OS=Homo sapiens OX=9606 GN=CYP20A1 PE=1 SV=1	CYP20A1	13	13	1.329	0.404817	0.921672	1.005	0.955237	0.905896	1.343	0.380074	0.999746	1.328	0.469166	0.939356	0.464	0.176032	0.684575	0.82	0.320867	0.759879	2.572	0.0212842	0.142482	2.169	0.187358	0.749432	1.755	0.574335	0.942557	19.46	16.75	18.16	17.48	38.24	27	37.19	31.84	28.78	x	x	281900	283771	270631	315027	269268	203820
High	Q6ZXV5	Protein O-mannosyl-transferase TMTC3 OS=Homo sapiens OX=9606 GN=TMTC3 PE=1 SV=2	TMTC3	13	13	1.353	0.339598	0.871045	1.015	0.931996	0.889309	1.405	0.342454	0.999746	1.26	0.608099	0.973301	0.582	0.385283	0.883503	1.077	0.995008	0.999967	1.503	0.346034	0.820189	1.813	0.348453	0.881221	1.86	0.407362	0.922697	20.05	19.02	25.44	23.41	22.59	22.03	33.61	22.56	29.84	x	x	381890	309503	360228	417403	299604	225673
High	P17844	Probable ATP-dependent RNA helicase DDX5 OS=Homo sapiens OX=9606 GN=DDX5 PE=1 SV=1	DDX5	20	13	1.359	0.175632	0.705432	0.808	0.0813334	0.945051	1.15	0.590199	0.408009	1.199	0.612649	0.974077	0.214	0.000918057	0.00924331	1.328	0.26777	0.700779	1.433	0.320173	0.800034	2.01	0.207261	0.764909	3.926	0.00875479	0.101763	22.02	19.11	21.62	24.42	45.08	34.93	37.62	66.61	44.77	x	x	1.58894e+06	1.6296e+06	1.48482e+06	1.70262e+06	1.79665e+06	1.2528e+06
High	Q9NRW7	Vacuolar protein sorting-associated protein 45 OS=Homo sapiens OX=9606 GN=VPS45 PE=1 SV=1	VPS45	13	13	1.364	0.37097	0.895261	1.049	0.704879	0.644403	1.527	0.146136	0.981773	1.386	0.389056	0.892139	0.536	0.313367	0.839081	1.164	0.90539	0.991827	1.915	0.121827	0.516635	2.634	0.0900824	0.515472	2.678	0.17112	0.825403	21.3	21.66	20.29	21.64	38.11	23.87	32.61	43.39	35.69	x	x	198106	236111	201599	196088	205799	135859
High	Q14C86	GTPase-activating protein and VPS9 domain-containing protein 1 OS=Homo sapiens OX=9606 GN=GAPVD1 PE=1 SV=2	GAPVD1	13	13	1.409	0.329078	0.864369	1.023	0.77927	0.916981	1.384	0.402973	0.986069	1.331	0.48312	0.946783	0.458	0.21332	0.731525	1.504	0.400857	0.817391	1.533	0.453667	0.881804	2.009	0.322199	0.867733	2.438	0.223997	0.861233	18.35	17.24	15.72	20.33	54.87	30.37	25.14	37.94	37.84	x	x	103242	115066	111167	126525	126782	69470.7
High	A1L0T0	2-hydroxyacyl-CoA lyase 2 OS=Homo sapiens OX=9606 GN=ILVBL PE=1 SV=2	ILVBL	13	13	1.717	0.0554652	0.374228	0.907	0.611709	0.660757	1.562	0.15763	0.951677	1.631	0.151895	0.583961	0.709	0.726388	0.963767	0.879	0.451678	0.852493	1.852	0.206307	0.673226	1.431	0.7065	0.967597	1.865	0.413947	0.922697	24.6	21.08	22.95	18.89	38.07	21.14	21.83	34.38	25.72	x	x	194126	274214	174279	230704	253738	151318
High	P23786	Carnitine O-palmitoyltransferase 2, mitochondrial OS=Homo sapiens OX=9606 GN=CPT2 PE=1 SV=2	CPT2	13	13	2.269	0.00306804	0.0393306	0.92	0.631305	0.149316	2.072	0.0162236	0.95549	1.332	0.496564	0.950447	1.278	0.312499	0.839081	1.088	0.945327	0.994843	2.224	0.056626	0.308187	2.406	0.11436	0.60195	2.021	0.330948	0.89895	26.03	28.39	22.2	22.93	22.19	31.22	16.09	29.7	23.64	x	x	227018	222792	196727	260186	210667	69933.7
High	P49821	NADH dehydrogenase [ubiquinone] flavoprotein 1, mitochondrial OS=Homo sapiens OX=9606 GN=NDUFV1 PE=1 SV=4	NDUFV1	13	13	2.568	0.000380076	0.00602767	0.726	0.0411074	0.234649	1.941	0.0294138	0.264846	1.408	0.378233	0.88658	1.313	0.260257	0.781671	1.005	0.793001	0.973348	2.094	0.0721692	0.367992	2.204	0.157163	0.700357	1.873	0.417946	0.922697	37.9	21.4	29.86	17.78	30.85	29.47	56.92	54.54	26.04	x	x	318195	350810	333429	294117	324989	59376.5
High	P49411	Elongation factor Tu, mitochondrial OS=Homo sapiens OX=9606 GN=TUFM PE=1 SV=2	TUFM	13	13	3.303	2.24785e-05	0.00043045	0.938	0.712908	0.00853295	2.774	0.00055702	0.981782	1.445	0.334148	0.854262	0.927	0.703434	0.956776	1.061	0.847538	0.985806	2.124	0.0915682	0.437289	3.445	0.0253271	0.206443	5.418	0.00236309	0.0296042	25.78	37.27	34.99	21.18	32.46	25.94	57.94	62.31	69.36	x	x	253337	280031	227482	293758	305560	79622.8
High	P07602	Prosaposin OS=Homo sapiens OX=9606 GN=PSAP PE=1 SV=2	PSAP	12	12	0.451	0.000424878	0.00666943	1.003	0.911604	0.00222774	0.433	0.000131896	0.999746	0.434	0.000290107	0.00371547	1.104	0.644215	0.942325	0.844	0.449921	0.851454	0.793	0.499047	0.900883	0.731	0.401458	0.901021	0.865	0.829573	0.983034	43.79	28.51	48.64	43.8	50.78	42.18	38.62	50.14	47.08	x	x	1.43822e+06	1.21461e+06	1.10191e+06	1.18357e+06	1.23365e+06	2.82559e+06
High	Q9UDY2	Tight junction protein ZO-2 OS=Homo sapiens OX=9606 GN=TJP2 PE=1 SV=2	TJP2	12	12	0.531	0.00346826	0.0434947	1.159	0.293144	0.0480329	0.516	0.00410431	0.791735	0.437	0.00117675	0.0132892	0.545	0.245249	0.766419	0.991	0.821214	0.980604	0.596	0.159498	0.602952	0.612	0.192968	0.750878	0.999	0.697088	0.958496	85.41	39.19	93.65	89.94	42.46	52.63	47.88	56.14	43.09	x	x	234007	137118	125835	161696	199149	507470
High	Q02818	Nucleobindin-1 OS=Homo sapiens OX=9606 GN=NUCB1 PE=1 SV=4	NUCB1	12	12	0.547	0.0108271	0.11382	0.924	0.776053	0.0870926	0.497	0.0083485	0.985931	0.589	0.0353815	0.22913	0.785	0.804428	0.981433	0.961	0.737621	0.960831	0.724	0.378269	0.841282	0.735	0.398533	0.901021	1.31	0.896564	0.989546	29.89	27.51	29.2	28.22	32.04	45.97	41.69	55.36	42.29	x	x	175487	102275	77077.4	109419	131948	360814
High	Q8N126	Cell adhesion molecule 3 OS=Homo sapiens OX=9606 GN=CADM3 PE=1 SV=1	CADM3	12	12	0.666	0.042479	0.310683	1.148	0.386167	0.771306	0.768	0.224818	0.858149	0.938	0.602445	0.972699	2.801	0.00922333	0.0799529	1	0.997321	0.999967	0.464	0.0241563	0.159656	0.467	0.0769662	0.463228	0.467	0.130972	0.741185	36.72	21.86	26.68	29	49.35	34.26	26.98	37.17	30.23	x	x	566843	526778	534321	491487	590986	641896
High	P48739	Phosphatidylinositol transfer protein beta isoform OS=Homo sapiens OX=9606 GN=PITPNB PE=1 SV=2	PITPNB	15	12	0.705	0.146459	0.644057	1.122	0.460263	0.809572	0.771	0.258176	0.902038	0.907	0.574346	0.967128	1.164	0.559873	0.921707	0.984	0.941768	0.994564	0.746	0.388003	0.847381	0.74	0.416736	0.90525	0.671	0.449436	0.932157	26.46	18.77	16.25	19.08	26.33	25.41	26.66	25.73	15.37	x	x	738447	732376	670392	835041	723445	1.02155e+06
High	Q5T013	Putative hydroxypyruvate isomerase OS=Homo sapiens OX=9606 GN=HYI PE=1 SV=2	HYI	12	12	0.71	0.0877213	0.493098	1.186	0.278911	0.933136	0.904	0.508215	0.776248	1.055	0.93279	0.99851	1.879	0.0918377	0.47766	1.061	0.85399	0.985806	0.882	0.755431	0.977617	0.938	0.748371	0.970976	0.67	0.324396	0.895992	30.85	24.76	24.93	21.09	30.92	26.46	21.53	34.04	27.42	x	x	376607	313647	312912	496711	403170	353073
High	O95816	BAG family molecular chaperone regulator 2 OS=Homo sapiens OX=9606 GN=BAG2 PE=1 SV=1	BAG2	12	12	0.726	0.110066	0.560657	0.836	0.267246	0.268482	0.626	0.0351688	0.758401	0.695	0.114075	0.497955	0.795	0.769845	0.971815	1.122	0.77561	0.969902	0.728	0.391941	0.848342	0.829	0.564725	0.936166	1.112	0.975815	0.995062	28.62	25.15	23.55	32.14	35.26	55.65	23.12	62.74	35.17	x	x	257187	257650	252345	250972	241485	486878
High	Q12882	Dihydropyrimidine dehydrogenase [NADP(+)] OS=Homo sapiens OX=9606 GN=DPYD PE=1 SV=2	DPYD	12	12	0.752	0.165225	0.687568	1.008	0.785702	0.680094	0.7	0.166078	0.987979	1.008	0.894188	0.989108	3.552	0.000823761	0.00833356	0.595	0.0432126	0.216202	0.492	0.0311684	0.193707	0.311	0.00753532	0.0737582	0.193	0.000670945	0.00882204	30.3	16.31	22.09	25.74	20.19	27.21	11.17	13.54	11.85	x	x	9330.03		8133.12	9138.14	8357.8	20001.2
High	P15586	N-acetylglucosamine-6-sulfatase OS=Homo sapiens OX=9606 GN=GNS PE=1 SV=3	GNS	12	12	0.764	0.232842	0.782358	0.918	0.434552	0.598286	0.72	0.121707	0.887155	0.914	0.580321	0.96962	1.452	0.274979	0.800588	0.809	0.346614	0.775604	0.99	0.999102	0.999642	0.8	0.515496	0.925635	0.605	0.295213	0.892966	25.42	19.77	27.12	21.5	25.06	31.21	24.09	31.97	21.78	x	x	2.07708e+06	2.14704e+06	2.21943e+06	2.2686e+06	2.11674e+06	2.5803e+06
High	Q15907	Ras-related protein Rab-11B OS=Homo sapiens OX=9606 GN=RAB11B PE=1 SV=4	RAB11B	13	12	0.786	0.284886	0.829882	1.309	0.058129	0.995713	1.026	0.975102	0.331142	0.463	0.000774748	0.00908496	0.59	0.327311	0.852593	0.849	0.466469	0.861429	1.352	0.339508	0.819261	1.19	0.861929	0.982624	0.676	0.429281	0.930836	15.79	18.87	29.54	11.89	20.19	21.22	20.89	17.63	17.68	x	x	2.60977e+06	2.74585e+06	2.57432e+06	2.77773e+06	2.59404e+06	3.53299e+06
High	P37235	Hippocalcin-like protein 1 OS=Homo sapiens OX=9606 GN=HPCAL1 PE=1 SV=3	HPCAL1	12	12	0.787	0.286834	0.831494	1.192	0.232666	0.951197	0.922	0.653553	0.718122	1.033	0.962575	0.999812	0.981	0.849172	0.987517	1.001	0.999967	0.999967	0.876	0.708886	0.971958	0.847	0.594585	0.940873	0.816	0.725468	0.969153	21.97	21.7	17.01	15.77	19.71	28.12	25.19	25.84	21.12	x	x	1.62017e+06	1.74337e+06	1.57043e+06	1.73532e+06	1.6588e+06	1.98488e+06
High	P60900	Proteasome subunit alpha type-6 OS=Homo sapiens OX=9606 GN=PSMA6 PE=1 SV=1	PSMA6	12	12	0.793	0.302165	0.842592	1.049	0.818503	0.890052	0.825	0.346516	0.993423	0.928	0.625182	0.975474	1.211	0.500177	0.913006	1.017	0.941831	0.994564	0.655	0.20829	0.675931	0.68	0.323218	0.867733	0.548	0.20182	0.846164	18.72	17.49	14.26	14.92	18.69	23.98	22.27	32.84	19.83	x	x	3.63715e+06	3.80922e+06	3.624e+06	3.64643e+06	3.87006e+06	4.57408e+06
High	Q53FA7	Quinone oxidoreductase PIG3 OS=Homo sapiens OX=9606 GN=TP53I3 PE=1 SV=2	TP53I3	12	12	0.804	0.222732	0.769393	1.143	0.370557	0.945051	0.925	0.591212	0.847449	1.049	0.952497	0.999752	0.957	0.892803	0.992003	1.012	0.984183	0.999967	1.023	0.95096	0.9937	1.094	0.998436	0.9997	0.825	0.566058	0.942557	22.81	23.34	23.35	22.18	28.09	38.63	29.06	31.97	25.57	x	x	462840	504185	473780	556534	445826	532831
High	P42566	Epidermal growth factor receptor substrate 15 OS=Homo sapiens OX=9606 GN=EPS15 PE=1 SV=2	EPS15	12	12	0.807	0.259494	0.809757	0.893	0.565054	0.845582	0.784	0.28861	0.938527	0.65	0.0720439	0.37409	1.382	0.327719	0.852612	0.805	0.322328	0.760845	0.694	0.338438	0.818752	0.512	0.114873	0.603067	0.559	0.138191	0.754186	30.05	32.05	44.37	44.92	33.05	34.43	22.05	43.93	41.6	x	x	212990	144274	97522.9	118004	157767	178896
High	P28074	Proteasome subunit beta type-5 OS=Homo sapiens OX=9606 GN=PSMB5 PE=1 SV=3	PSMB5	12	12	0.812	0.355693	0.884296	1.085	0.629679	0.925452	0.863	0.459093	0.955485	0.919	0.597293	0.970691	0.968	0.873858	0.989095	0.984	0.941698	0.994564	0.672	0.23673	0.714535	0.661	0.294584	0.84851	0.558	0.215696	0.849481	14.4	11.52	14.42	16.28	20.92	20.66	17.7	18.36	15.63	x	x	2.14157e+06	2.27246e+06	2.12821e+06	2.51864e+06	2.12757e+06	2.52338e+06
High	P30622	CAP-Gly domain-containing linker protein 1 OS=Homo sapiens OX=9606 GN=CLIP1 PE=1 SV=2	CLIP1	12	12	0.844	0.280182	0.826216	0.91	0.778288	0.769216	0.771	0.222374	0.985931	0.654	0.114934	0.4995	1.203	0.425347	0.903492	0.728	0.188609	0.587889	0.776	0.390353	0.848342	0.552	0.130256	0.64799	0.635	0.203332	0.846164	24.38	25.3	24.64	43.61	24.89	34.19	48.55	37.71	27.07	x	x	90479.2	38829.8	74216.3	99043.8	46810.6	111519
High	Q96RS6	NudC domain-containing protein 1 OS=Homo sapiens OX=9606 GN=NUDCD1 PE=1 SV=2	NUDCD1	12	12	0.866	0.402443	0.920268	1.155	0.3173	0.975138	1.026	0.815893	0.813626	0.733	0.137793	0.556636	0.505	0.180607	0.689244	1.18	0.723295	0.959532	1.272	0.54765	0.912443	1.54	0.480888	0.911814	1.475	0.68322	0.956326	25.49	17.99	21.69	32.76	35.07	27.14	23.38	26.57	20.11	x	x	295603	310571	272720	319013	284772	360967
High	P40189	Interleukin-6 receptor subunit beta OS=Homo sapiens OX=9606 GN=IL6ST PE=1 SV=2	IL6ST	12	12	0.907	0.488481	0.94482	0.915	0.501075	0.879413	0.833	0.325799	0.922651	0.942	0.594102	0.969724	0.695	0.548172	0.919212	0.796	0.303431	0.738007	1.179	0.705154	0.971958	0.872	0.637119	0.950015	0.834	0.516917	0.937878	23.42	25.93	18.14	19.82	22.87	26.6	40.27	49.75	38.23	x	x	336056	333928	369912	346095	338963	317609
High	P30040	Endoplasmic reticulum resident protein 29 OS=Homo sapiens OX=9606 GN=ERP29 PE=1 SV=4	ERP29	12	12	0.917	0.699353	0.976431	1.022	0.977257	0.954465	0.939	0.714427	0.999746	1.028	0.949325	0.998773	0.81	0.803243	0.981433	1.041	0.860996	0.985806	0.909	0.796491	0.985757	0.965	0.793113	0.975567	0.897	0.895742	0.989546	22.86	22.95	19.64	21.69	21.94	27.35	20.64	29.91	32.56	x	x	2.82426e+06	2.74172e+06	2.29534e+06	2.67512e+06	3.26789e+06	3.06007e+06
High	P63104	14-3-3 protein zeta/delta OS=Homo sapiens OX=9606 GN=YWHAZ PE=1 SV=1	YWHAZ	16	12	0.918	0.70116	0.976431	1.107	0.525232	0.995713	1.012	0.974832	0.931622	1.04	0.986554	0.999812	0.94	0.927371	0.994546	1.118	0.624908	0.940757	0.985	0.988958	0.999489	1.172	0.887308	0.98552	0.914	0.931189	0.993981	22.59	18.3	24.34	16.84	33.31	27.89	16.8	32.22	16.87	x	x	1.16631e+07	1.1784e+07	1.15214e+07	1.24864e+07	1.19502e+07	1.33379e+07
High	P39060	Collagen alpha-1(XVIII) chain OS=Homo sapiens OX=9606 GN=COL18A1 PE=1 SV=5	COL18A1	12	12	0.921	0.543656	0.959935	0.996	0.868982	0.938066	0.917	0.563347	0.999721	1.118	0.853414	0.980894	1.296	0.406424	0.891793	1.016	0.968695	0.999041	1.077	0.79325	0.985757	1.077	0.972836	0.997617	1.023	0.996939	0.99952	17.94	13.29	16.12	15.23	20.85	30.73	20.65	24.78	18.06	x	x	498963	536111	496753	562496	502879	572440
High	P16930	Fumarylacetoacetase OS=Homo sapiens OX=9606 GN=FAH PE=1 SV=2	FAH	12	12	0.923	0.56095	0.961543	1.317	0.068745	0.951197	1.213	0.636006	0.36717	1.305	0.489427	0.947788	0.871	0.933559	0.994546	1.595	0.065863	0.29702	0.816	0.602716	0.944178	1.329	0.686959	0.960659	0.937	0.709113	0.962903	21.72	20.08	19.47	17.09	22.62	28.55	18.69	24.04	25.36	x	x	343949	328061	438605	358622	327352	414198
High	Q9HD45	Transmembrane 9 superfamily member 3 OS=Homo sapiens OX=9606 GN=TM9SF3 PE=1 SV=2	TM9SF3	12	12	0.928	0.715289	0.976431	0.958	0.648046	0.933136	0.88	0.514768	0.956996	1.055	0.991811	0.999812	1	0.814878	0.983307	0.901	0.63629	0.944901	0.964	0.952849	0.9937	0.824	0.555214	0.933493	0.734	0.559032	0.942557	24.48	25.33	22.57	26.54	27.96	32.8	27.26	37.84	35.59	x	x	957450	1.00246e+06	929524	1.16136e+06	1.05651e+06	1.08559e+06
High	P51149	Ras-related protein Rab-7a OS=Homo sapiens OX=9606 GN=RAB7A PE=1 SV=1	RAB7A	12	12	0.935	0.765375	0.976431	1.107	0.524821	0.975608	1.073	0.817513	0.931622	0.638	0.0433515	0.259148	0.621	0.389693	0.88486	1.74	0.0144694	0.0875109	0.809	0.537599	0.909192	1.4	0.610046	0.947756	1.315	0.539063	0.942557	17.13	11.01	14.86	17.93	22.87	17.87	10.84	18.47	15.74	x	x	1.46938e+06	1.43279e+06	1.35591e+06	1.49014e+06	1.40878e+06	1.47672e+06
High	Q7Z460	CLIP-associating protein 1 OS=Homo sapiens OX=9606 GN=CLASP1 PE=1 SV=1	CLASP1	12	12	0.938	0.620776	0.964358	1.008	0.859643	0.993332	1.017	0.941878	0.997541	1.05	0.916462	0.995023	0.869	0.988983	0.997653	1.258	0.548915	0.911859	0.812	0.564702	0.920994	1.034	0.862479	0.982624	0.857	0.474925	0.932157	29.05	23.47	33.74	36.28	18.64	29.26	35.31	34.82	31.6	x	x	152561	181442	161985	156804	180245	179721
High	Q99805	Transmembrane 9 superfamily member 2 OS=Homo sapiens OX=9606 GN=TM9SF2 PE=1 SV=1	TM9SF2	12	12	0.945	0.800642	0.97828	1.001	0.902474	0.975608	0.968	0.817867	0.999746	1.238	0.4823	0.946783	0.812	0.807961	0.981538	1.094	0.694479	0.957565	1.103	0.739378	0.977194	1.204	0.844069	0.981701	1.13	0.688076	0.956947	20.85	22.66	26.32	22.84	27.13	31.12	29.26	23.53	30.49	x	x	1.33088e+06	1.49818e+06	1.32061e+06	1.43509e+06	1.51608e+06	1.47518e+06
High	P14314	Glucosidase 2 subunit beta OS=Homo sapiens OX=9606 GN=PRKCSH PE=1 SV=2	PRKCSH	12	12	0.948	0.707255	0.976431	0.963	0.696826	0.945212	0.92	0.5938	0.978434	0.736	0.155352	0.592588	1.21	0.500652	0.913006	0.954	0.835922	0.982883	1.011	0.944535	0.9937	0.975	0.810847	0.976561	1.47	0.320479	0.893332	41.1	45.88	57.88	42.77	41.1	40.59	52.02	56.81	47.28	x	x	993754	697666	607378	923017	675857	1.19912e+06
High	Q92542	Nicastrin OS=Homo sapiens OX=9606 GN=NCSTN PE=1 SV=2	NCSTN	12	12	0.955	0.642353	0.967778	1.037	0.898098	0.976134	1.005	0.826733	0.999746	1.245	0.558116	0.962195	0.949	0.908771	0.994546	0.896	0.529531	0.898219	1.188	0.667077	0.962118	1.052	0.934015	0.993698	0.982	0.823947	0.983034	22.52	14.29	21.58	20.28	28.45	29.3	26.52	30.49	27.52	x	x	581930	597707	555688	593427	522354	556789
High	P09104	Gamma-enolase OS=Homo sapiens OX=9606 GN=ENO2 PE=1 SV=3	ENO2	16	12	0.962	0.606786	0.964358	1.149	0.328791	0.978526	1.129	0.868027	0.82303	0.975	0.70025	0.980048	2.071	0.0555065	0.340208	1.068	0.915473	0.992538	0.72	0.382616	0.843073	0.8	0.515121	0.925635	0.67	0.223518	0.860952	35.13	31.79	28.26	24.04	19.25	38.97	27.93	37.37	26.09	x	x	147162	96267.1	47358.9	92066.8	165022	111981
High	Q8WVV4	Protein POF1B OS=Homo sapiens OX=9606 GN=POF1B PE=1 SV=3	POF1B	12	12	0.967	0.597555	0.964358	0.661	0.107666	0.650116	0.688	0.152532	0.484254	1.055	0.999332	0.999812	1.28	0.234003	0.753082	7.511	1.69813e-09	1.54354e-08	0.992	0.746646	0.977617	1.181	0.928674	0.992162	0.713	0.182723	0.840674	27.13	28.11	34.07	98.33	48.87	132.34	105.02	62.48	56.94	x	x	8261.13	26898.8	44818.3	52879.4	9650.5	21685.8
High	O76003	Glutaredoxin-3 OS=Homo sapiens OX=9606 GN=GLRX3 PE=1 SV=2	GLRX3	12	12	0.97	0.709706	0.976431	0.917	0.551305	0.818048	0.818	0.265719	0.932726	0.679	0.107257	0.481928	0.914	0.977033	0.997107	0.98	0.820739	0.980604	0.672	0.295924	0.780799	0.628	0.255856	0.821179	0.616	0.170951	0.825403	35.28	27.7	20.23	23.44	24.8	28.27	24.25	22.29	35.05	x	x	343814	328378	301415	286063	346154	329907
High	P02533	Keratin, type I cytoskeletal 14 OS=Homo sapiens OX=9606 GN=KRT14 PE=1 SV=4	KRT14	34	12	0.971	0.89555	0.992954	1.181	0.263177	0.988559	1.045	0.912444	0.755315	0.788	0.243528	0.742456	0.88	0.95338	0.994546	1.063	0.790321	0.973348	1.367	0.322784	0.801404	1.423	0.586318	0.936919	1.212	0.569447	0.942557	50.98	68.2	65.08	54.21	53.48	66.01	74.1	61.78	58.01	x	x	4.76034e+06	4.02234e+06	4.92743e+06	2.12202e+06	3.36547e+06	7.23919e+06
High	P48681	Nestin OS=Homo sapiens OX=9606 GN=NES PE=1 SV=2	NES	12	12	0.977	0.897225	0.992954	0.65	0.00161832	0.295465	0.61	0.0409513	0.0193194	0.222	2.38549e-09	4.35756e-08	0.217	0.00104207	0.0103824	1.608	0.117669	0.450117	0.869	0.682718	0.9677	1.404	0.643642	0.950015	1.638	0.482346	0.93428	20.01	25.36	25.47	33.11	44.42	43.44	28.04	33.38	28.84	x	x	858066	864242	719405	761218	936760	937197
High	Q9UBS4	DnaJ homolog subfamily B member 11 OS=Homo sapiens OX=9606 GN=DNAJB11 PE=1 SV=1	DNAJB11	12	12	0.98	0.868656	0.985801	1.024	0.962319	0.978526	0.992	0.8638	0.999746	0.926	0.617037	0.97463	0.864	0.918914	0.994546	0.935	0.754726	0.962878	1.079	0.775792	0.983114	1.007	0.862276	0.982624	1.072	0.845237	0.983034	20.28	16.35	25.34	28.21	23.81	34.86	22.59	26.82	22.04	x	x	1.11512e+06	1.12616e+06	1.09325e+06	1.19053e+06	1.18445e+06	1.09928e+06
High	Q8N163	Cell cycle and apoptosis regulator protein 2 OS=Homo sapiens OX=9606 GN=CCAR2 PE=1 SV=2	CCAR2	12	12	0.985	0.719304	0.976431	0.866	0.385784	0.941652	0.937	0.569686	0.858149	0.977	0.734227	0.980048	0.436	0.124663	0.567019	1.325	0.484546	0.864691	1.586	0.311502	0.793591	2.083	0.218468	0.780835	2.151	0.284568	0.892966	27.33	23.04	22.95	29.64	36.48	39.84	24.56	34.71	37.23	x	x	256075	273777	265515	267697	287611	269367
High	Q08378	Golgin subfamily A member 3 OS=Homo sapiens OX=9606 GN=GOLGA3 PE=1 SV=2	GOLGA3	12	12	0.985	0.749892	0.976431	1.105	0.438535	0.993332	1.055	0.954322	0.888395	0.867	0.436346	0.924864	0.99	0.769953	0.971815	0.97	0.741641	0.960831	0.753	0.392323	0.848373	0.672	0.273004	0.835878	0.842	0.491006	0.93428	25.72	27	32.07	30.93	27.17	29.08	26.57	31.37	31.16	x	x	165381	161448	194279	192382	167776	197106
High	P54819	Adenylate kinase 2, mitochondrial OS=Homo sapiens OX=9606 GN=AK2 PE=1 SV=2	AK2	12	12	0.991	0.964128	0.996814	1.01	0.95198	0.989561	0.997	0.920671	0.999746	0.834	0.351367	0.866058	1.819	0.107191	0.524335	0.978	0.91961	0.993009	0.758	0.416541	0.860937	0.761	0.44977	0.908826	0.691	0.46001	0.932157	22.19	19.59	22.6	20.09	33.79	30.86	21.64	30.83	24.14	x	x	2.37575e+06	2.51839e+06	2.29103e+06	2.44102e+06	2.5273e+06	2.55329e+06
High	Q96KP4	Cytosolic non-specific dipeptidase OS=Homo sapiens OX=9606 GN=CNDP2 PE=1 SV=2	CNDP2	12	12	0.991	0.747229	0.976431	1.92	1.04093e-05	0.162825	1.895	0.0180092	0.000187125	0.636	0.096683	0.450042	0.94	0.763013	0.971281	1.393	0.349381	0.77876	0.749	0.399952	0.854345	1.061	0.834003	0.979959	1.077	0.714909	0.964283	18.6	23.61	22.3	14.89	39.6	23.83	41.6	57.55	36.06	x	x	126187	109657	83766.6	111810	122984	124271
High	P61019	Ras-related protein Rab-2A OS=Homo sapiens OX=9606 GN=RAB2A PE=1 SV=1	RAB2A	12	12	0.992	0.938911	0.996175	1.303	0.0677575	0.907371	1.296	0.383335	0.364	0.685	0.0864803	0.419785	1.052	0.724936	0.963425	0.717	0.17355	0.562378	1.491	0.275461	0.755574	1.101	0.991074	0.9997	0.625	0.320578	0.893332	21.32	29.62	21.44	27.67	19.25	20.98	21.19	27.51	29.89	x	x	898270	874806	788585	843103	893003	820694
High	Q8TED0	U3 small nucleolar RNA-associated protein 15 homolog OS=Homo sapiens OX=9606 GN=UTP15 PE=1 SV=3	UTP15	12	12	1.001	0.739841	0.976431	0.857	0.344345	0.896655	0.848	0.36014	0.835245	1.017	0.829091	0.980048	1.11	0.634558	0.942325	0.894	0.548444	0.911727	0.598	0.175888	0.620875	0.6	0.226988	0.789495	0.562	0.118718	0.709232	22.63	19.98	18.08	19.23	23.87	27.21	27.29	30.1	25.48	x	x	188894	269462	248918	208181	227604	244893
High	O95425	Supervillin OS=Homo sapiens OX=9606 GN=SVIL PE=1 SV=2	SVIL	12	12	1.007	0.816325	0.9797	1.069	0.58286	0.995207	1.055	0.967263	0.943953	1.135	0.887175	0.987865	0.626	0.490356	0.911605	1.001	0.778246	0.969902	1.08	0.986368	0.999161	1.004	0.718567	0.967597	0.977	0.617768	0.942998	19.31	18.64	19.66	20.38	18.61	21.7	24.18	26.42	25.94	x	x	157852	186099	155331	175422	172693	152643
High	Q5T749	Keratinocyte proline-rich protein OS=Homo sapiens OX=9606 GN=KPRP PE=1 SV=1	KPRP	12	12	1.012	0.776013	0.976431	0.759	0.0957161	0.845582	0.813	0.288737	0.449856	0.867	0.472035	0.940167	1.128	0.609107	0.936713	0.581	0.0315421	0.168477	1.532	0.310121	0.792531	0.886	0.661472	0.952706	1.225	0.872162	0.988886	45.16	54.48	56.51	39.1	43.92	55.58	71.18	77.83	63.39	x	x	236324	231094	560598	236724	285259	269298
High	P53004	Biliverdin reductase A OS=Homo sapiens OX=9606 GN=BLVRA PE=1 SV=2	BLVRA	12	12	1.015	0.993426	0.999386	1.108	0.50313	0.968004	1.124	0.772766	0.922651	1.128	0.791641	0.980048	0.885	0.96277	0.994846	1.671	0.0251118	0.14125	0.694	0.292192	0.777351	1.208	0.838497	0.980572	0.925	0.847885	0.983034	22.99	15.85	22.3	24.03	23.98	34.06	19.96	35	28.26	x	x	752767	813475	792320	839952	806196	814553
High	O60264	SWI/SNF-related matrix-associated actin-dependent regulator of chromatin subfamily A member 5 OS=Homo sapiens OX=9606 GN=SMARCA5 PE=1 SV=1	SMARCA5	19	12	1.02	0.869775	0.986279	0.839	0.213226	0.925452	0.896	0.451448	0.693248	0.937	0.565196	0.964882	0.779	0.734529	0.964736	0.944	0.717008	0.959532	0.757	0.449489	0.880275	0.712	0.371939	0.88773	0.746	0.342977	0.906167	27.98	18.81	27.76	17.03	22.34	23.07	28.54	34.77	27.04	x	x	336868	358304	303887	405994	397611	308455
High	P48444	Coatomer subunit delta OS=Homo sapiens OX=9606 GN=ARCN1 PE=1 SV=1	ARCN1	12	12	1.02	0.848941	0.982329	0.959	0.643071	0.985348	1.033	0.888732	0.955849	0.932	0.585344	0.96962	0.486	0.154186	0.635947	1.317	0.365127	0.79486	0.883	0.706252	0.971958	1.255	0.776631	0.975567	1.332	0.78787	0.97984	24.63	31.64	48.97	34.98	29.53	34.44	26.49	48.25	28.92	x	x	571898	520031	518409	530189	546718	505015
High	Q9Y224	RNA transcription, translation and transport factor protein OS=Homo sapiens OX=9606 GN=RTRAF PE=1 SV=1	RTRAF	12	12	1.027	0.909604	0.993308	0.725	0.0093332	0.618534	0.716	0.131594	0.0885409	0.693	0.085806	0.419148	0.411	0.0703288	0.402141	1.762	0.0453956	0.224156	1.228	0.630475	0.950052	1.857	0.272852	0.835878	1.651	0.465835	0.932157	31.79	24.57	43.47	31.45	69.32	55.35	27.54	59.78	66.58	x	x	604798	551432	602662	640299	572044	590983
High	P47755	F-actin-capping protein subunit alpha-2 OS=Homo sapiens OX=9606 GN=CAPZA2 PE=1 SV=3	CAPZA2	14	12	1.027	0.907699	0.993217	1.215	0.18234	0.882172	1.269	0.328344	0.646518	1.333	0.312784	0.837196	1.02	0.778762	0.973906	1.021	0.927652	0.993343	1.15	0.645071	0.952782	1.15	0.918373	0.990403	0.934	0.970488	0.994073	16.54	13.06	18.06	19.19	21.96	17.76	22.72	21.18	20.18	x	x	1.30563e+06	1.45763e+06	1.43488e+06	1.4133e+06	1.3895e+06	1.27839e+06
High	P62424	60S ribosomal protein L7a OS=Homo sapiens OX=9606 GN=RPL7A PE=1 SV=2	RPL7A	12	12	1.043	0.893397	0.992954	0.552	2.36939e-05	0.206182	0.583	0.0247275	0.000411526	0.409	9.5067e-05	0.00133706	0.486	0.154862	0.63698	1.162	0.660101	0.951856	1.086	0.865649	0.991409	1.38	0.630882	0.950015	1.813	0.299281	0.893332	32.34	68.81	74.06	90.53	48.28	49.74	58.13	27.61	17.54	x	x	854617	883973	805452	843509	857779	871729
High	Q6KB66	Keratin, type II cytoskeletal 80 OS=Homo sapiens OX=9606 GN=KRT80 PE=1 SV=2	KRT80	14	12	1.049	0.845338	0.982329	0.755	0.149447	0.695617	0.742	0.172433	0.584872	0.945	0.6571	0.980048	0.917	0.774555	0.97279	1.218	0.738021	0.960831	1.146	0.816554	0.986971	1.354	0.765765	0.975567	1.237	0.945227	0.994073	44.51	42.05	39.55	35.2	61.63	60.55	74.79	54.24	47.66	x	x	139379	96266.9	190599	116150	87837.2	78289.9
High	O00471	Exocyst complex component 5 OS=Homo sapiens OX=9606 GN=EXOC5 PE=1 SV=1	EXOC5	12	12	1.05	0.903411	0.993217	1.106	0.408832	0.951197	1.161	0.679123	0.868646	0.9	0.473522	0.940683	0.628	0.488826	0.911605	1.168	0.715144	0.959532	1.381	0.505319	0.903444	1.632	0.464927	0.908826	2.063	0.290508	0.892966	24.16	19.73	19.44	28.11	27.34	25.15	18.81	29.43	31.54	x	x	195754	197420	199207	171769	142555	153949
High	Q9Y376	Calcium-binding protein 39 OS=Homo sapiens OX=9606 GN=CAB39 PE=1 SV=1	CAB39	12	12	1.057	0.998074	0.99959	1.056	0.794295	0.976134	1.14	0.822112	0.987979	1.348	0.418594	0.913931	0.717	0.596839	0.933365	1.561	0.0975877	0.396386	1.02	0.984401	0.998541	1.615	0.419348	0.907304	1.439	0.66893	0.956326	17.45	17.47	16.38	13.12	19.19	17.67	13.42	17.63	17.18	x	x	407338	433482	428865	413816	357910	342334
High	Q9Y6Y8	SEC23-interacting protein OS=Homo sapiens OX=9606 GN=SEC23IP PE=1 SV=1	SEC23IP	12	12	1.058	0.975579	0.998902	1.193	0.235634	0.935133	1.255	0.544713	0.722671	1.26	0.569618	0.965577	0.766	0.705938	0.957461	0.916	0.617848	0.937834	1.482	0.320694	0.800034	1.479	0.532258	0.928217	1.392	0.680843	0.956326	14.6	19.47	19.49	19.87	27.14	24.22	22.31	36.82	36.08	x	x	377559	358730	318556	406123	362771	372736
High	Q9UBB4	Ataxin-10 OS=Homo sapiens OX=9606 GN=ATXN10 PE=1 SV=1	ATXN10	12	12	1.066	0.983275	0.998902	1.16	0.274444	0.946516	1.221	0.59782	0.771518	0.91	0.544355	0.961445	0.374	0.0634981	0.373762	1.356	0.571353	0.920933	1.363	0.590933	0.936557	1.911	0.336882	0.874927	2.332	0.284738	0.892966	32.99	32.41	28.82	35.92	29.64	34.99	32.23	34.41	34.49	x	x	143149	132208	145812	228703	187443	149133
High	P83111	Serine beta-lactamase-like protein LACTB, mitochondrial OS=Homo sapiens OX=9606 GN=LACTB PE=1 SV=2	LACTB	12	12	1.066	0.9998	0.999865	1.374	0.0271378	0.743893	1.507	0.204147	0.200282	0.998	0.729347	0.980048	1.334	0.369339	0.874873	0.973	0.783436	0.970811	1.283	0.561289	0.920294	1.257	0.774197	0.975567	1.087	0.929764	0.993902	32.08	27.12	50.19	39.18	31.6	35.41	22.91	34.88	34.59	x	x	281374	253903	244939	265358	268510	281561
High	O43772	Mitochondrial carnitine/acylcarnitine carrier protein OS=Homo sapiens OX=9606 GN=SLC25A20 PE=1 SV=1	SLC25A20	12	12	1.068	0.971587	0.998902	1.094	0.541467	0.973482	1.156	0.805236	0.931622	1.16	0.837067	0.980506	2.108	0.0511794	0.320952	0.863	0.50699	0.880381	0.945	0.85146	0.991409	0.781	0.483905	0.912635	0.831	0.613594	0.942998	17.43	18.8	18.09	17.38	22.72	20.66	17.86	21.24	23.6	x	x	327553	338223	325801	330454	317491	301467
High	Q6PD62	RNA polymerase-associated protein CTR9 homolog OS=Homo sapiens OX=9606 GN=CTR9 PE=1 SV=1	CTR9	12	12	1.069	0.9216	0.993308	0.88	0.475988	0.951197	0.924	0.646284	0.912916	1.183	0.749531	0.980048	0.757	0.750399	0.965982	0.871	0.490294	0.869531	0.967	0.790593	0.984936	0.806	0.4649	0.908826	0.819	0.431649	0.932157	15.98	21.83	22.14	14.92	18.64	27.96	25.41	33.27	24.04	x	x	211862	254241	234234	191558	213665	200330
High	Q05397	Focal adhesion kinase 1 OS=Homo sapiens OX=9606 GN=PTK2 PE=1 SV=2	PTK2	12	12	1.071	0.905551	0.993217	1.164	0.302202	0.925452	1.318	0.476189	0.805019	1.424	0.320197	0.843111	1.14	0.591987	0.933365	1.141	0.719265	0.959532	0.985	0.916712	0.991409	1.059	0.945109	0.995417	0.925	0.624219	0.942998	24.59	25.83	25.94	19.71	36.29	24.44	49.53	39.06	32.12	x	x	232740	249506	237090	222910	239332	208248
High	P30519	Heme oxygenase 2 OS=Homo sapiens OX=9606 GN=HMOX2 PE=1 SV=2	HMOX2	12	12	1.081	0.95537	0.996814	1.241	0.14097	0.925563	1.287	0.478571	0.568642	0.923	0.550716	0.961445	0.601	0.348886	0.861593	1.18	0.718308	0.959532	1.455	0.355799	0.820509	1.491	0.521186	0.925779	1.777	0.391306	0.916425	36	35.23	42.59	28.66	32.98	30.5	33.11	44.77	41.39	x	x	408307	373107	302938	330546	413945	401108
High	O14786	Neuropilin-1 OS=Homo sapiens OX=9606 GN=NRP1 PE=1 SV=3	NRP1	12	12	1.094	0.955861	0.996814	1.03	0.745541	0.998989	1.047	0.998623	0.981782	1.316	0.510369	0.953187	1.056	0.660675	0.947084	0.914	0.634588	0.944901	1.004	0.950688	0.9937	0.944	0.7233	0.967597	0.999	0.720397	0.965812	29.42	23.91	32.74	24.89	24.73	23.04	29.53	22.67	27.25	x	x	194152	215053	194950	195541	200765	136505
High	Q93034	Cullin-5 OS=Homo sapiens OX=9606 GN=CUL5 PE=1 SV=4	CUL5	12	12	1.1	0.902464	0.993217	0.975	0.745311	0.990579	1.045	0.929755	0.981782	1.121	0.895759	0.989545	0.754	0.677732	0.950896	1.264	0.431702	0.838034	1.311	0.489624	0.900883	1.683	0.371818	0.88773	1.499	0.595091	0.942998	24.43	19.76	21.23	26.85	30.08	44.05	37.71	52.27	36.77	x	x	391264	375124	424823	444291	306321	555177
High	P68400	Casein kinase II subunit alpha OS=Homo sapiens OX=9606 GN=CSNK2A1 PE=1 SV=1	CSNK2A1	13	12	1.106	0.767366	0.976431	1.141	0.372882	0.925452	1.265	0.468904	0.849343	1.462	0.215974	0.696863	0.678	0.509964	0.913177	1.06	0.896888	0.991827	1.567	0.21091	0.68118	1.708	0.355611	0.881221	1.495	0.439679	0.932157	14.59	13.9	16.27	19.2	22.09	24.1	19.59	23.56	24.22	x	x	767534	822972	780336	1.17346e+06	764734	1.06896e+06
High	O00303	Eukaryotic translation initiation factor 3 subunit F OS=Homo sapiens OX=9606 GN=EIF3F PE=1 SV=1	EIF3F	12	12	1.108	0.702227	0.976431	1.241	0.136248	0.800467	1.417	0.247212	0.556556	0.925	0.566579	0.964882	0.312	0.0145792	0.11941	1.5	0.159155	0.535212	1.551	0.259836	0.741867	2.471	0.0911845	0.519809	1.496	0.615771	0.942998	18.32	16	22.28	22.55	34.61	39.83	29.16	45.64	37.6	x	x	861433	888397	806519	856143	840274	689913
High	Q8IX12	Cell division cycle and apoptosis regulator protein 1 OS=Homo sapiens OX=9606 GN=CCAR1 PE=1 SV=2	CCAR1	12	12	1.119	0.819068	0.9797	1.073	0.670106	0.947942	1.24	0.60174	0.967767	1.086	0.974765	0.999812	0.745	0.657174	0.945304	1.231	0.614832	0.936059	0.948	0.855252	0.991409	1.099	0.955659	0.995417	1.069	0.804554	0.983003	20.17	23.65	23.32	31.39	38.99	27.73	33.57	36.02	41.11	x	x	366456	341520	349191	374458	373412	316824
High	O95861	3'(2'),5'-bisphosphate nucleotidase 1 OS=Homo sapiens OX=9606 GN=BPNT1 PE=1 SV=1	BPNT1	12	12	1.12	0.924589	0.993308	1.274	0.104851	0.901374	1.378	0.371997	0.477725	1.403	0.364114	0.877598	0.503	0.24386	0.766244	2.16	0.0127124	0.078387	1.22	0.645009	0.952782	2.876	0.0489435	0.340324	2.227	0.240236	0.868736	17.53	19.81	21.36	19.33	27.73	26.35	16.97	27.25	31.55	x	x	228542	226866	195802	250986	194015	209673
High	P26196	Probable ATP-dependent RNA helicase DDX6 OS=Homo sapiens OX=9606 GN=DDX6 PE=1 SV=2	DDX6	12	12	1.139	0.761775	0.976431	1.001	0.902714	0.977434	1.128	0.840864	0.999746	1.282	0.482796	0.946783	0.388	0.0522097	0.326968	1.934	0.0119945	0.0745736	1.009	0.955147	0.9937	2.187	0.151072	0.691358	2.549	0.104656	0.661065	18.51	16.95	32.04	33.17	73.76	57.68	31.85	80.88	90.96	x	x	543546	588623	551179	597473	547277	451146
High	Q13011	Delta(3,5)-Delta(2,4)-dienoyl-CoA isomerase, mitochondrial OS=Homo sapiens OX=9606 GN=ECH1 PE=1 SV=2	ECH1	12	12	1.143	0.55756	0.961543	0.896	0.337693	0.995713	1.027	0.972328	0.832964	0.754	0.177678	0.63496	2.863	0.00795853	0.0695125	1.198	0.425341	0.834398	0.379	0.00337246	0.0271069	0.476	0.0839584	0.496088	0.549	0.201976	0.846164	21.68	18.28	26.55	31.88	28.54	30.66	38.75	42.31	23.99	x	x	1.58889e+06	1.62501e+06	1.53572e+06	1.69982e+06	1.6297e+06	1.28978e+06
High	P51648	Aldehyde dehydrogenase family 3 member A2 OS=Homo sapiens OX=9606 GN=ALDH3A2 PE=1 SV=1	ALDH3A2	13	12	1.168	0.64629	0.967778	1.237	0.159317	0.833355	1.427	0.280108	0.607297	1.382	0.316617	0.840791	1.465	0.265949	0.788264	0.881	0.592362	0.92291	1.131	0.720894	0.971958	0.987	0.829093	0.979779	0.935	0.89144	0.98927	19.98	22.3	15.69	13.7	22.08	23.73	15.5	18.14	23.12	x	x	640605	608007	659813	799662	601393	522474
High	Q9Y2G5	GDP-fucose protein O-fucosyltransferase 2 OS=Homo sapiens OX=9606 GN=POFUT2 PE=1 SV=3	POFUT2	12	12	1.176	0.657993	0.967778	1.134	0.425459	0.901374	1.356	0.367175	0.8799	1.581	0.160597	0.602568	0.582	0.312097	0.839081	0.979	0.814202	0.98023	2.779	0.0108319	0.0789397	3.224	0.0249955	0.204476	2.649	0.100953	0.649499	24.71	15.58	27.37	23.32	49.6	28.25	88.61	51.98	62.63	x	x	424148	384911	405281	456733	388294	377644
High	Q13492	Phosphatidylinositol-binding clathrin assembly protein OS=Homo sapiens OX=9606 GN=PICALM PE=1 SV=2	PICALM	12	12	1.182	0.539805	0.959935	1.072	0.670794	0.924876	1.29	0.427325	0.967953	1.514	0.145227	0.573261	0.843	0.874255	0.989095	1.728	0.0235701	0.133708	0.797	0.527826	0.906505	1.404	0.60567	0.947685	1.235	0.698386	0.959111	16.52	17.35	17.51	19.15	19.77	30.69	13.56	20.97	21.88	x	x	818445	835005	859643	995390	839881	680839
High	O15372	Eukaryotic translation initiation factor 3 subunit H OS=Homo sapiens OX=9606 GN=EIF3H PE=1 SV=1	EIF3H	12	12	1.182	0.589154	0.964358	1.121	0.448162	0.847511	1.384	0.290407	0.893598	0.843	0.33528	0.854656	0.506	0.183578	0.689244	1.011	0.974281	0.999373	1.313	0.467129	0.890154	1.607	0.425589	0.908587	1.183	0.882541	0.98927	44.73	26.61	44.1	23.59	75.69	32.88	39.87	64.27	42.86	x	x	844328	836356	750879	868616	823020	690365
High	Q9UNF0	Protein kinase C and casein kinase substrate in neurons protein 2 OS=Homo sapiens OX=9606 GN=PACSIN2 PE=1 SV=2	PACSIN2	12	12	1.185	0.506876	0.952069	1.039	0.879227	0.943817	1.2	0.578448	0.999746	1.299	0.413817	0.910001	0.951	0.904508	0.994546	1.568	0.0469107	0.230015	0.65	0.199742	0.663297	1.035	0.907298	0.988592	0.863	0.737714	0.971582	18.91	13.18	16.26	21.3	25.3	27.26	18.85	24.81	30.08	x	x	1.03476e+06	1.08467e+06	1.00607e+06	1.05451e+06	1.08947e+06	929598
High	Q9Y263	Phospholipase A-2-activating protein OS=Homo sapiens OX=9606 GN=PLAA PE=1 SV=2	PLAA	12	12	1.187	0.655724	0.967778	1.361	0.0399073	0.579761	1.629	0.114814	0.258586	0.855	0.385887	0.891041	0.199	0.00112171	0.0111517	1.141	0.969409	0.999041	3.317	0.00348881	0.0279463	4.744	0.00406845	0.0419051	3.593	0.0392159	0.351166	16.08	15.69	16.68	24.68	45.48	33.19	52.54	41.09	39.82	x	x	350244	362326	345455	319270	352680	259872
High	P36957	Dihydrolipoyllysine-residue succinyltransferase component of 2-oxoglutarate dehydrogenase complex, mitochondrial OS=Homo sapiens OX=9606 GN=DLST PE=1 SV=4	DLST	12	12	1.205	0.411264	0.92613	0.936	0.525868	0.970379	1.083	0.786557	0.931622	1.143	0.707656	0.980048	1.322	0.380334	0.881181	1.112	0.640507	0.946185	1.022	0.921558	0.991409	1.052	0.934758	0.993698	0.959	0.980186	0.996014	29.47	30.84	33.88	35.96	46.19	39.06	30.83	49.85	60.47	x	x	2.03418e+06	2.06729e+06	1.94157e+06	2.10244e+06	2.08511e+06	1.79185e+06
High	Q8N1F7	Nuclear pore complex protein Nup93 OS=Homo sapiens OX=9606 GN=NUP93 PE=1 SV=2	NUP93	12	12	1.227	0.559621	0.961543	1.051	0.768538	0.924876	1.32	0.447837	0.984103	1.057	0.925754	0.997098	0.651	0.467488	0.908787	1.037	0.936863	0.993991	1.119	0.814588	0.986553	1.268	0.812132	0.976561	1.423	0.738731	0.971617	24.11	16.06	23.85	18.83	44.47	22.54	58.34	59.86	61.03	x	x	345297	371275	330550	358469	346377	286446
High	Q7L014	Probable ATP-dependent RNA helicase DDX46 OS=Homo sapiens OX=9606 GN=DDX46 PE=1 SV=2	DDX46	12	12	1.234	0.599439	0.964358	0.976	0.971816	0.951197	1.198	0.642463	0.999746	0.581	0.0351115	0.228674	0.362	0.0531049	0.332122	1.468	0.442146	0.845075	1.247	0.809341	0.985757	2.574	0.13596	0.667574	2.437	0.216547	0.849481	21.65	21.11	25.78	32.07	27.9	30.01	41.82	16.1	16.89	x	x	200749	193404	157501	175734	227858	127041
High	P61201	COP9 signalosome complex subunit 2 OS=Homo sapiens OX=9606 GN=COPS2 PE=1 SV=1	COPS2	12	12	1.261	0.475676	0.943759	1.151	0.353396	0.738119	1.504	0.200257	0.835245	1.079	0.989414	0.999812	0.592	0.381176	0.881506	1.207	0.667094	0.95416	1.491	0.356713	0.821214	1.625	0.452585	0.908826	1.284	0.937883	0.993981	31.75	16.51	31.37	24.37	28.5	22.06	33.84	37.26	24.91	x	x	335489	371990	362095	324138	292943	255009
High	P40227	T-complex protein 1 subunit zeta OS=Homo sapiens OX=9606 GN=CCT6A PE=1 SV=3	CCT6A	12	12	1.29	0.339286	0.871045	0.967	0.74262	0.933136	1.261	0.511133	0.981782	0.474	0.00174523	0.0190838	0.488	0.157318	0.645398	1.921	0.00391237	0.0275164	0.863	0.718331	0.971958	1.571	0.453123	0.908826	2.356	0.0791714	0.558784	28.17	18.55	26.97	44.01	48.68	50.47	29.19	37.85	52.7	x	x	698362	727071	799124	729598	731029	912817
High	O94923	D-glucuronyl C5-epimerase OS=Homo sapiens OX=9606 GN=GLCE PE=1 SV=3	GLCE	12	12	1.292	0.463104	0.939161	0.887	0.410256	0.958979	1.187	0.727762	0.868646	1.299	0.570118	0.965899	0.286	0.0150023	0.12185	0.862	0.423393	0.833267	1.968	0.139604	0.563645	2.104	0.235881	0.796823	2.637	0.170552	0.825324	21.2	20.77	17.11	21.09	51.82	45.71	48.43	51.16	44.8	x	x	246931	342775	311500	362388	349263	184835
High	Q07960	Rho GTPase-activating protein 1 OS=Homo sapiens OX=9606 GN=ARHGAP1 PE=1 SV=1	ARHGAP1	12	12	1.321	0.403226	0.920268	0.993	0.92523	0.925452	1.322	0.469007	0.999746	1.369	0.446389	0.928659	0.682	0.583711	0.930662	2.247	0.00255339	0.0186038	0.778	0.449579	0.880275	1.856	0.273132	0.835878	1.448	0.677046	0.956326	19.86	17.61	16.4	18.76	37.58	34.37	29.37	36.83	31.76	x	x	340346	359478	360044	365594	300432	217595
High	Q96CW1	AP-2 complex subunit mu OS=Homo sapiens OX=9606 GN=AP2M1 PE=1 SV=2	AP2M1	12	12	1.33	0.208269	0.755038	0.924	0.465271	0.925452	1.2	0.466593	0.905075	0.962	0.734407	0.980048	0.686	0.528184	0.918806	0.995	0.980079	0.999967	1.837	0.0587061	0.316932	1.523	0.493186	0.91784	2.076	0.0683979	0.507359	32.5	24	20.92	42.83	48.85	21.14	40.81	55.9	40.71	x	x	6.41333e+06	6.92734e+06	6.29866e+06	7.0874e+06	7.41589e+06	7.6935e+06
High	P20930	Filaggrin OS=Homo sapiens OX=9606 GN=FLG PE=1 SV=3	FLG	12	12	1.336	0.446584	0.934536	0.615	0.0181383	0.494266	0.682	0.0881125	0.149641	0.983	0.742827	0.980048	0.816	0.951096	0.994546	1.185	0.876239	0.98766	1.197	0.785695	0.984936	1.364	0.78756	0.975567	1.741	0.603557	0.942998	73.12	57.73	55.07	55.35	65.3	55.17	73.2	68.36	73.45	x	x	82454.2	92507.4	228564	232211	63536	84427.3
High	Q6NUQ4	Transmembrane protein 214 OS=Homo sapiens OX=9606 GN=TMEM214 PE=1 SV=2	TMEM214	12	12	1.341	0.370706	0.895261	0.793	0.114957	0.990121	1.048	0.922951	0.499624	1.348	0.435955	0.924864	0.541	0.303068	0.828303	1.097	0.963407	0.998082	1.026	0.908284	0.991409	1.206	0.962251	0.995417	1.647	0.597526	0.942998	31.57	28.53	30.61	33.31	37.3	44.29	26.11	46.05	38.12	x	x	300421	352471	291882	398579	375516	244165
High	P17480	Nucleolar transcription factor 1 OS=Homo sapiens OX=9606 GN=UBTF PE=1 SV=1	UBTF	12	12	1.343	0.330831	0.8668	0.873	0.323316	0.969985	1.183	0.777349	0.817363	1.17	0.800515	0.980048	0.507	0.239453	0.760663	1.532	0.183604	0.580044	1.129	0.812134	0.985757	1.725	0.396552	0.901021	1.501	0.682801	0.956326	47.49	26.98	24.76	44.54	25.9	42.03	39.05	73.77	72.42	x	x	368079	342819	316964	385751	380846	265213
High	P24539	ATP synthase F(0) complex subunit B1, mitochondrial OS=Homo sapiens OX=9606 GN=ATP5PB PE=1 SV=2	ATP5PB	12	12	1.349	0.185967	0.724656	0.999	0.884713	0.782765	1.333	0.231044	0.999746	1.387	0.240368	0.737675	1.143	0.58811	0.932462	1.105	0.661376	0.952011	1.264	0.453633	0.881804	1.395	0.615245	0.949059	1.432	0.338356	0.901349	30.34	19.88	24.99	21.66	44.7	40	24.88	41.38	54.67	x	x	1.98678e+06	2.24526e+06	2.02696e+06	2.19795e+06	2.12798e+06	1.607e+06
High	P10515	Dihydrolipoyllysine-residue acetyltransferase component of pyruvate dehydrogenase complex, mitochondrial OS=Homo sapiens OX=9606 GN=DLAT PE=1 SV=3	DLAT	12	12	1.376	0.263693	0.811382	0.848	0.180604	0.938066	1.253	0.558982	0.642334	1.585	0.119253	0.508157	1.195	0.519263	0.915783	0.829	0.339907	0.770383	1.324	0.472645	0.895617	1.115	0.969912	0.997411	1.189	0.847865	0.983034	23.63	26.81	22.69	15.06	20.78	16.67	14.38	17.83	29.98	x	x	650666	598792	626463	701367	588048	469512
High	Q9H9B4	Sideroflexin-1 OS=Homo sapiens OX=9606 GN=SFXN1 PE=1 SV=4	SFXN1	14	12	1.384	0.18024	0.713998	1.158	0.331279	0.41951	1.59	0.069145	0.825672	1.954	0.00955884	0.0832448	1.241	0.464798	0.908787	1.187	0.451244	0.852493	1.175	0.599373	0.942559	1.383	0.627171	0.950015	1.374	0.388885	0.916425	13.73	15.78	20.38	19.04	23.63	23.74	19.61	19.22	20.12	x	x	1.21171e+06	1.24841e+06	1.21255e+06	1.26483e+06	1.28503e+06	1.03999e+06
High	Q9Y230	RuvB-like 2 OS=Homo sapiens OX=9606 GN=RUVBL2 PE=1 SV=3	RUVBL2	12	12	1.404	0.250132	0.798863	0.976	0.809097	0.885732	1.395	0.336055	0.991519	0.776	0.223737	0.711764	0.611	0.439715	0.904279	1.002	0.864798	0.986583	1.201	0.71662	0.971958	1.189	0.936276	0.993698	1.447	0.729381	0.969342	21.55	22.16	28.47	21.7	39.62	30.8	33.77	35.13	20.2	x	x	375015	364609	325575	363141	369080	256239
High	P17858	ATP-dependent 6-phosphofructokinase, liver type OS=Homo sapiens OX=9606 GN=PFKL PE=1 SV=6	PFKL	17	12	1.42	0.215829	0.762286	1.038	0.873763	0.627982	1.598	0.139037	0.999746	1.072	0.985618	0.999812	0.945	0.916643	0.994546	1.3	0.377862	0.803339	1.303	0.563544	0.920994	1.63	0.408875	0.901323	2.719	0.064033	0.487819	34.9	24.83	37.3	25.34	26.03	31.41	26.06	41.82	30.93	x	x	582836	524446	462071	562778	551962	485038
High	Q9BWS9	Chitinase domain-containing protein 1 OS=Homo sapiens OX=9606 GN=CHID1 PE=1 SV=1	CHID1	12	12	1.432	0.247463	0.797515	1.175	0.245052	0.64675	1.601	0.148551	0.728655	1.615	0.158254	0.598182	1.444	0.28012	0.806879	1.596	0.0749782	0.324929	1.065	0.854995	0.991409	1.694	0.36493	0.886302	1.214	0.897315	0.989546	39.85	21.92	34.27	33	42.64	41.84	24.9	42.9	37.66	x	x	318753	318534	307616	351118	321903	201169
High	O95394	Phosphoacetylglucosamine mutase OS=Homo sapiens OX=9606 GN=PGM3 PE=1 SV=1	PGM3	12	12	1.447	0.179594	0.712115	0.737	0.0216275	0.998234	1.093	0.988034	0.171978	1.007	0.760831	0.980048	0.596	0.339104	0.854818	1.066	0.988885	0.999967	1.237	0.624606	0.948446	1.24	0.859635	0.982624	1.585	0.587743	0.942788	45.08	31.43	27.89	26.69	26.72	25.02	20.86	21.53	21.11	x	x	409400	502088	491361	448746	419931	350862
High	Q96S52	GPI transamidase component PIG-S OS=Homo sapiens OX=9606 GN=PIGS PE=1 SV=3	PIGS	12	12	1.523	0.172896	0.701773	0.904	0.493064	0.90946	1.339	0.392416	0.922623	1.628	0.148383	0.578025	0.82	0.94071	0.994546	0.944	0.645969	0.94689	1.236	0.720692	0.971958	1.239	0.902777	0.987542	1.306	0.929163	0.993722	37.29	24.64	34.99	31.19	32.3	46.14	22.06	42.79	18.79	x	x	266253	331871	289176	361684	271531	180531
High	P04181	Ornithine aminotransferase, mitochondrial OS=Homo sapiens OX=9606 GN=OAT PE=1 SV=1	OAT	12	12	1.53	0.140806	0.63833	1.279	0.100787	0.264225	1.876	0.0340918	0.466102	1.871	0.051013	0.291276	0.625	0.452	0.904279	0.46	0.00387052	0.0272632	5.146	6.13939e-05	0.000582372	2.105	0.174773	0.732043	1.424	0.766419	0.975516	27.88	16.83	35.78	33.59	19.39	26.91	31.06	31.07	32.6	x	x	346543	358371	350752	401460	346772	211200
High	P07954	Fumarate hydratase, mitochondrial OS=Homo sapiens OX=9606 GN=FH PE=1 SV=3	FH	12	12	1.645	0.0830957	0.477568	0.713	0.0173209	0.951197	1.178	0.667461	0.143926	1.733	0.129863	0.534009	0.474	0.192665	0.698709	1.988	0.0264088	0.14704	0.905	0.762677	0.97849	1.763	0.398408	0.901021	2.795	0.110193	0.679853	34.48	26.41	28.89	30.25	31.88	22.83	16.62	25.93	22.66	x	x	361183	402514	411993	358866	406695	164284
High	O00116	Alkyldihydroxyacetonephosphate synthase, peroxisomal OS=Homo sapiens OX=9606 GN=AGPS PE=1 SV=1	AGPS	12	12	1.667	0.0806934	0.471393	0.688	0.0185882	0.964453	1.151	0.744622	0.152807	1.079	0.991708	0.999812	0.7	0.670544	0.950198	1.03	0.835037	0.982883	1.683	0.22639	0.703822	1.529	0.565231	0.936166	1.852	0.41229	0.922697	30.04	25.67	24.38	24.04	25.3	21.51	25	27.19	30.95	x	x	257345	262811	282839	270169	283641	156991
High	Q99798	Aconitate hydratase, mitochondrial OS=Homo sapiens OX=9606 GN=ACO2 PE=1 SV=2	ACO2	12	12	1.709	0.0749612	0.452217	0.974	0.940083	0.59207	1.628	0.119544	0.999746	1.089	0.996614	0.999812	0.733	0.807071	0.981538	1.152	0.934685	0.993343	1.761	0.182441	0.633274	2.058	0.249739	0.814835	2.643	0.128891	0.736754	23.79	20.03	28.74	43.27	30.35	34.37	33.72	33.34	36.61	x	x	229451	208250	208143	231262	209511	87145.4
High	P13646	Keratin, type I cytoskeletal 13 OS=Homo sapiens OX=9606 GN=KRT13 PE=1 SV=4	KRT13	26	12	1.762	0.0318317	0.255041	1.164	0.292188	0.988559	1.038	0.903916	0.790622	1.021	0.841016	0.980506	0.808	0.98196	0.997107	0.662	0.0981175	0.396856	1.205	0.893072	0.991409	0.747	0.309318	0.860014	1.926	0.4165	0.922697	104.91	120.47	112.08	103.63	90.4	61.82	49.93	66.18	69.43	x	x	1.01933e+06	281796	385107	896416	56262.1	33195.2
High	Q02218	2-oxoglutarate dehydrogenase, mitochondrial OS=Homo sapiens OX=9606 GN=OGDH PE=1 SV=3	OGDH	12	12	1.865	0.0294708	0.243741	0.888	0.531766	0.519876	1.75	0.0957222	0.931622	1.227	0.678709	0.980048	0.781	0.990752	0.999218	1.311	0.627424	0.941641	1.843	0.168973	0.612853	2.278	0.181021	0.73948	2.463	0.234538	0.867362	22.83	29.11	19.95	30.45	32.37	35.26	24.96	29.33	31.25	x	x	172311	159366	144255	228114	180062	69013.8
High	O75306	NADH dehydrogenase [ubiquinone] iron-sulfur protein 2, mitochondrial OS=Homo sapiens OX=9606 GN=NDUFS2 PE=1 SV=2	NDUFS2	12	12	2.113	0.00282716	0.0366498	0.809	0.107752	0.358784	1.765	0.0547786	0.484254	1.589	0.144676	0.572308	1.231	0.476157	0.911605	0.841	0.426184	0.83522	1.833	0.125419	0.524855	1.602	0.429524	0.908826	1.64	0.471981	0.932157	34.72	15.39	37.06	27.06	41.58	34	34.51	39.86	28.46	x	x	676012	725577	652883	703128	678444	276861
High	O75439	Mitochondrial-processing peptidase subunit beta OS=Homo sapiens OX=9606 GN=PMPCB PE=1 SV=2	PMPCB	12	12	2.114	0.00458026	0.0546199	0.963	0.671495	0.119683	2.071	0.0122771	0.967953	1.312	0.52031	0.95808	1.227	0.468142	0.908787	0.315	7.10008e-06	6.06368e-05	6.855	2.3843e-06	2.36212e-05	1.677	0.376245	0.894618	1.539	0.566286	0.942557	15.32	14.91	19.4	25.07	16.31	56.74	67.36	16.14	19.57	x	x	449837	426806	397022	446403	484211	176367
High	P22695	Cytochrome b-c1 complex subunit 2, mitochondrial OS=Homo sapiens OX=9606 GN=UQCRC2 PE=1 SV=3	UQCRC2	12	12	2.654	0.000144623	0.00244482	1.245	0.120117	8.78294e-05	3.485	4.36194e-06	0.510578	2.101	0.0162471	0.127775	1.567	0.186615	0.690008	0.607	0.0385465	0.197086	2.148	0.0707068	0.361324	1.495	0.517934	0.925635	0.839	0.480761	0.93428	36.42	23.29	46.71	31.51	52.45	41.88	41.17	41.25	65.9	x	x	523939	493495	512559	546473	462535	151152
High	P30086	Phosphatidylethanolamine-binding protein 1 OS=Homo sapiens OX=9606 GN=PEBP1 PE=1 SV=3	PEBP1	11	11	0.579	0.0125007	0.128201	0.737	0.0243588	0.00390022	0.408	0.000240222	0.186332	0.453	0.00158201	0.0174011	1.195	0.519864	0.915783	0.541	0.0065211	0.0435643	0.962	0.955206	0.9937	0.533	0.135318	0.665142	0.456	0.103813	0.658505	22.79	21.84	27.97	28.8	27.18	32.15	23.69	28.25	26.39	x	x	840764	864766	743975	824620	883923	1.39917e+06
High	P07910	Heterogeneous nuclear ribonucleoproteins C1/C2 OS=Homo sapiens OX=9606 GN=HNRNPC PE=1 SV=4	HNRNPC	11	11	0.651	0.0570203	0.381928	0.823	0.107933	0.148826	0.594	0.0161058	0.484598	0.49	0.00176973	0.0191825	0.709	0.578338	0.926802	1.271	0.289918	0.721392	0.725	0.341725	0.820169	0.901	0.685454	0.960659	0.742	0.567674	0.942557	43.04	25.83	45.03	50.72	41.53	40.54	30.7	38	53.93	x	x	3.1284e+06	3.31282e+06	2.63547e+06	3.34791e+06	3.55249e+06	5.07317e+06
High	P60660	Myosin light polypeptide 6 OS=Homo sapiens OX=9606 GN=MYL6 PE=1 SV=2	MYL6	11	11	0.707	0.124062	0.601505	0.732	0.0127766	0.00925231	0.473	0.000620031	0.113734	0.381	3.04169e-05	0.000460269	1.065	0.703812	0.956776	0.93	0.747574	0.961107	0.835	0.604702	0.944178	0.769	0.4639	0.908826	1.803	0.135119	0.744827	45.32	54.84	60.96	50.42	47.93	53.87	42.9	60.72	37.86	x	x	2.13222e+06	1.58064e+06	1.11945e+06	1.32295e+06	1.79975e+06	3.74121e+06
High	P28838	Cytosol aminopeptidase OS=Homo sapiens OX=9606 GN=LAP3 PE=1 SV=3	LAP3	11	11	0.737	0.139753	0.635953	1.395	0.0739521	0.951197	1.234	0.635353	0.384832	0.778	0.35358	0.86936	2.154	0.0288845	0.209378	0.717	0.165914	0.55057	1.105	0.918208	0.991409	0.775	0.437743	0.908826	0.948	0.631465	0.943911	36.26	28.92	26.54	20.15	21.84	51.39	34.27	40.93	51.66	x	x	19372.8	36595.2	18483.1	47052.6	28244.4	34397.7
High	O95571	Persulfide dioxygenase ETHE1, mitochondrial OS=Homo sapiens OX=9606 GN=ETHE1 PE=1 SV=2	ETHE1	11	11	0.761	0.139223	0.635953	1.117	0.395762	0.901374	0.846	0.369034	0.862186	1.077	0.987163	0.999812	1.936	0.0795011	0.438781	0.547	0.00958872	0.0610094	0.834	0.572833	0.924286	0.427	0.0508371	0.35121	0.619	0.228507	0.862399	24.08	28.09	24.47	26.02	29.06	49.86	23.44	53.74	29.64	x	x	180784	182575	146922	176271	234342	345288
High	P20592	Interferon-induced GTP-binding protein Mx2 OS=Homo sapiens OX=9606 GN=MX2 PE=1 SV=1	MX2	14	11	0.762	0.194229	0.740799	0.01	1e-17	2.3768e-16	0.01	1e-17	2.625e-16	0.01	1e-17	1.96781e-16	0.01	1e-17	1.15945e-16	100	1e-17	9.40121e-17	3.56	0.0023881	0.0197366	100	1e-17	1.20532e-16	100	1e-17	1.35843e-16	2.16						24.54			x	x					4090.81	4433.21
High	Q9NX46	ADP-ribose glycohydrolase ARH3 OS=Homo sapiens OX=9606 GN=ADPRS PE=1 SV=1	ADPRS	11	11	0.776	0.176736	0.707405	1.11	0.431251	0.917249	0.863	0.410584	0.885168	0.78	0.252721	0.758305	1.026	0.769381	0.971815	1.381	0.244505	0.670662	0.823	0.551747	0.914115	1.202	0.846274	0.982201	0.791	0.450607	0.932157	23.02	25.4	21.6	26.49	29.22	28.92	26.16	32.65	36.4	x	x	200997	219886	203973	181831	193782	277715
High	Q8IUD2	ELKS/Rab6-interacting/CAST family member 1 OS=Homo sapiens OX=9606 GN=ERC1 PE=1 SV=1	ERC1	12	11	0.776	0.188216	0.726877	1.152	0.321893	0.900882	0.861	0.364377	0.817363	0.707	0.143173	0.570627	0.912	0.981068	0.997107	1.105	0.816905	0.980496	0.626	0.226065	0.703414	0.688	0.346546	0.879975	0.834	0.510581	0.937878	20.13	21.76	26.93	20.42	29.11	27.83	26.12	33.09	32.48	x	x	138797	207857	130067	200042	209609	399644
High	P28062	Proteasome subunit beta type-8 OS=Homo sapiens OX=9606 GN=PSMB8 PE=1 SV=3	PSMB8	11	11	0.784	0.173827	0.703696	1.236	0.1475	0.951197	0.948	0.663377	0.581894	1.01	0.795523	0.980048	2.279	0.033247	0.23544	1.042	0.857656	0.985806	0.704	0.297826	0.781176	0.731	0.40246	0.901021	0.583	0.294843	0.892966	21.21	17.96	18.3	22.95	20.4	21.65	25.4	19.42	20.66	x	x	284127	398434	234976	434499	355852	522320
High	Q9NQX3	Gephyrin OS=Homo sapiens OX=9606 GN=GPHN PE=1 SV=1	GPHN	11	11	0.81	0.257245	0.805416	1.075	0.548487	0.925452	0.874	0.468139	0.931622	0.931	0.582721	0.96962	1.017	0.783064	0.974994	0.906	0.567647	0.920323	0.677	0.271348	0.75053	0.586	0.185822	0.747186	0.579	0.153888	0.788471	16.68	18.8	16.59	21.52	27.53	25.13	27.44	33.19	61.82	x	x	124358	197558	130860	73208.9	192872	229816
High	P08572	Collagen alpha-2(IV) chain OS=Homo sapiens OX=9606 GN=COL4A2 PE=1 SV=4	COL4A2	11	11	0.822	0.262126	0.811382	0.922	0.44903	0.674267	0.738	0.163786	0.89419	1.045	0.910226	0.993663	1.195	0.519662	0.915783	0.92	0.682895	0.957565	1.074	0.885184	0.991409	0.972	0.805697	0.975567	1.098	0.95973	0.994073	22.25	16.01	22.2	20.1	28.2	19.12	17.77	22.07	23.68	x	x	388131	426189	395315	457087	419753	556991
High	P53041	Serine/threonine-protein phosphatase 5 OS=Homo sapiens OX=9606 GN=PPP5C PE=1 SV=1	PPP5C	11	11	0.824	0.271049	0.818646	0.997	0.869561	0.876134	0.812	0.321753	0.999746	0.873	0.417245	0.912288	1.513	0.234941	0.753082	1.085	0.744323	0.960831	0.515	0.0819355	0.402885	0.556	0.159918	0.705694	0.385	0.0332775	0.310728	33.2	30.36	32.08	39.76	46.82	34.05	36.79	49.83	21.72	x	x	964115	608136	308683	499191	446923	495191
High	P25789	Proteasome subunit alpha type-4 OS=Homo sapiens OX=9606 GN=PSMA4 PE=1 SV=1	PSMA4	11	11	0.826	0.397453	0.919691	1.051	0.80938	0.925563	0.87	0.478848	0.991519	0.995	0.843127	0.980506	1.075	0.688498	0.952323	1.004	0.986933	0.999967	0.727	0.347228	0.820189	0.788	0.495645	0.920222	0.57	0.235392	0.868046	28.6	19.55	32	17.96	32.74	28.29	34.73	36.51	29.89	x	x	4.2052e+06	4.74004e+06	4.28351e+06	4.70103e+06	4.66591e+06	4.57902e+06
High	Q9HB07	UPF0160 protein MYG1, mitochondrial OS=Homo sapiens OX=9606 GN=C12orf10 PE=1 SV=2		11	11	0.831	0.29723	0.840651	1.058	0.763783	0.925452	0.883	0.473852	0.983474	1.061	0.961141	0.999812	0.946	0.914344	0.994546	1.143	0.624757	0.940757	0.683	0.316218	0.796238	0.795	0.506462	0.924163	0.61	0.243218	0.868736	15.14	10.33	13.63	15.87	23.7	23.83	14.23	18.34	14.02	x	x	527608	531634	480003	478811	494218	628698
High	Q8WWI5	Choline transporter-like protein 1 OS=Homo sapiens OX=9606 GN=SLC44A1 PE=1 SV=1	SLC44A1	11	11	0.831	0.309955	0.849367	1.063	0.703035	0.913986	0.863	0.397825	0.980964	1.085	0.980103	0.999812	1.097	0.654033	0.944708	0.913	0.587716	0.922133	0.767	0.420199	0.863518	0.794	0.50478	0.923418	0.586	0.18742	0.841691	27.61	24.78	21.66	28.94	27.21	40.64	25.47	51.85	24.11	x	x	296832	364940	338525	370950	321817	408540
High	Q92598	Heat shock protein 105 kDa OS=Homo sapiens OX=9606 GN=HSPH1 PE=1 SV=1	HSPH1	13	11	0.844	0.343817	0.872793	0.945	0.764012	0.610288	0.742	0.127061	0.983474	0.543	0.0125394	0.103405	0.441	0.0997564	0.495378	0.891	0.502632	0.87585	1.169	0.862431	0.991409	0.926	0.630309	0.950015	0.823	0.451686	0.932157	25.38	27.42	44.8	28.69	34.53	51.28	43.84	59.17	65.08	x	x	317948	293772	231293	292591	290916	401353
High	O14818	Proteasome subunit alpha type-7 OS=Homo sapiens OX=9606 GN=PSMA7 PE=1 SV=1	PSMA7	11	11	0.863	0.513395	0.955722	1.056	0.780743	0.951197	0.914	0.626735	0.986337	1.007	0.880707	0.986743	1.209	0.501593	0.913006	0.985	0.943741	0.994843	0.752	0.401155	0.854345	0.745	0.424178	0.908587	0.581	0.254203	0.874217	12.89	10.4	14.59	12.6	18.82	20.03	14.66	23.67	14.75	x	x	4.13149e+06	4.33127e+06	4.08801e+06	4.39552e+06	4.25327e+06	4.75002e+06
High	O76054	SEC14-like protein 2 OS=Homo sapiens OX=9606 GN=SEC14L2 PE=1 SV=1	SEC14L2	11	11	0.863	0.319516	0.857001	1.226	0.147976	0.989523	1.043	0.917188	0.581894	1.09	0.978487	0.999812	0.648	0.519488	0.915783	1.34	0.422743	0.833267	0.727	0.382118	0.843073	0.947	0.677684	0.957974	0.859	0.476032	0.932157	17.76	16.82	20.09	17.81	25.56	24.77	25.87	22.18	24.29	x	x	183925	181532	199892	181091	165118	222176
High	P42785	Lysosomal Pro-X carboxypeptidase OS=Homo sapiens OX=9606 GN=PRCP PE=1 SV=1	PRCP	11	11	0.868	0.529659	0.959935	1.02	0.985323	0.938137	0.896	0.564591	0.999746	1.041	0.990724	0.999812	2.371	0.0263926	0.195314	0.744	0.190061	0.590049	1.084	0.78024	0.983114	0.829	0.563507	0.936166	0.846	0.789512	0.97984	20.6	17.38	19.17	19.23	23.48	40.92	18.15	30.87	19.05	x	x	1.82137e+06	1.74029e+06	1.67633e+06	2.00837e+06	1.65515e+06	1.94798e+06
High	Q96HD1	Protein disulfide isomerase CRELD1 OS=Homo sapiens OX=9606 GN=CRELD1 PE=1 SV=3	CRELD1	11	11	0.868	0.367957	0.895261	1.235	0.156949	0.998234	1.095	0.992507	0.602247	1.148	0.864268	0.983927	1.699	0.146163	0.62008	0.928	0.630919	0.943312	0.889	0.672051	0.963908	0.785	0.490614	0.916892	0.873	0.609375	0.942998	36.95	29.56	23	17.42	29.21	32.97	30.31	27.69	19.92	x	x	233771	247832	191553	261975	259481	312197
High	P27695	DNA-(apurinic or apyrimidinic site) lyase OS=Homo sapiens OX=9606 GN=APEX1 PE=1 SV=2	APEX1	11	11	0.874	0.548904	0.960922	0.92	0.443926	0.806255	0.788	0.252071	0.893598	0.982	0.800875	0.980048	1.247	0.458188	0.908787	0.892	0.611407	0.935667	0.696	0.282468	0.765112	0.61	0.225145	0.788809	0.537	0.184303	0.840674	15.51	20.87	20.52	14.68	17.86	24.4	25.15	25.89	21.73	x	x	2.53531e+06	2.63425e+06	2.47804e+06	2.83123e+06	2.60115e+06	2.86752e+06
High	Q13867	Bleomycin hydrolase OS=Homo sapiens OX=9606 GN=BLMH PE=1 SV=1	BLMH	11	11	0.876	0.560035	0.961543	1.126	0.439896	0.973482	0.974	0.802462	0.889048	1.111	0.827774	0.980048	1.016	0.785735	0.976145	1.136	0.592043	0.92291	0.905	0.810026	0.985757	1.029	0.897594	0.98552	0.799	0.629256	0.943618	24.48	20.12	22.76	23.28	29.21	28.48	32.37	28.67	24.67	x	x	908823	756195	819099	719012	633328	782633
High	Q15758	Neutral amino acid transporter B(0) OS=Homo sapiens OX=9606 GN=SLC1A5 PE=1 SV=2	SLC1A5	11	11	0.877	0.539696	0.959935	0.775	0.0432111	0.619599	0.711	0.13329	0.272155	0.988	0.772469	0.980048	0.966	0.875806	0.989095	0.87	0.549659	0.911911	0.672	0.253028	0.732481	0.593	0.203089	0.760031	0.494	0.162232	0.804425	22.17	19.28	23.11	18.41	28.36	32.09	34.95	50.62	50.85	x	x	984323	936761	916248	1.16218e+06	1.02715e+06	980743
High	Q15631	Translin OS=Homo sapiens OX=9606 GN=TSN PE=1 SV=1	TSN	11	11	0.881	0.554585	0.961543	1.151	0.352962	0.985348	1.001	0.893962	0.835245	1.048	0.982439	0.999812	1.02	0.779379	0.973906	1.291	0.260483	0.690525	0.758	0.416007	0.860937	0.966	0.795981	0.975567	0.708	0.51257	0.937878	26.83	13.18	22.7	18.28	40.67	33.03	24.82	46.3	30.21	x	x	1.06175e+06	1.12979e+06	1.0938e+06	1.14809e+06	1.02684e+06	1.00284e+06
High	Q9H0V9	VIP36-like protein OS=Homo sapiens OX=9606 GN=LMAN2L PE=1 SV=1	LMAN2L	11	11	0.889	0.448565	0.934536	1.066	0.676067	0.949827	0.955	0.619417	0.969165	1.019	0.788232	0.980048	1.34	0.363689	0.872452	0.926	0.645805	0.94689	0.955	0.880247	0.991409	0.846	0.592946	0.938935	0.85	0.589918	0.942788	19.26	24.12	23.91	23.3	22.72	21.28	23.72	26.22	22.03	x	x	285533	319923	261901	358308	301389	273013
High	Q15717	ELAV-like protein 1 OS=Homo sapiens OX=9606 GN=ELAVL1 PE=1 SV=2	ELAVL1	11	11	0.904	0.651578	0.967778	0.927	0.482232	0.890052	0.825	0.346316	0.915705	0.946	0.683094	0.980048	0.998	0.817579	0.983307	0.807	0.341925	0.770909	0.687	0.265447	0.746182	0.573	0.178958	0.73696	0.623	0.328024	0.895992	27.5	23.08	18.66	19.96	28.35	39.21	25.28	36.63	26.29	x	x	1.88135e+06	1.88736e+06	1.48007e+06	1.73434e+06	2.04333e+06	2.01683e+06
High	O75342	Arachidonate 12-lipoxygenase, 12R-type OS=Homo sapiens OX=9606 GN=ALOX12B PE=1 SV=1	ALOX12B	11	11	0.909	0.439069	0.934536	0.911	0.822362	0.89484	0.833	0.354947	0.994129	0.987	0.763537	0.980048	1.177	0.418896	0.900408	1.109	0.909966	0.991827	0.878	0.636137	0.95136	1.025	0.791839	0.975567	0.939	0.597051	0.942998	74.37	50.4	45.02	33.08	57.77	49.78	66.23	53.89	47.02	x	x	70073.1	34152.7	115115	84236.3	74737.2	110909
High	Q9HAT2	Sialate O-acetylesterase OS=Homo sapiens OX=9606 GN=SIAE PE=1 SV=1	SIAE	11	11	0.91	0.515656	0.955921	1.067	0.585537	0.953813	0.948	0.709844	0.945206	1.131	0.88868	0.988261	5.593	2.74141e-05	0.000299021	0.828	0.396728	0.817083	0.938	0.881466	0.991409	0.774	0.472449	0.909884	0.743	0.574248	0.942557	16.25	11.79	13.09	22.85	24.66	14.92	18.51	19.62	14.81	x	x	149052	149232	128073	154202	140046	193206
High	P06132	Uroporphyrinogen decarboxylase OS=Homo sapiens OX=9606 GN=UROD PE=1 SV=2	UROD	11	11	0.931	0.587639	0.964358	1.303	0.0639123	0.951197	1.21	0.653092	0.351936	1.196	0.735288	0.980048	0.687	0.529825	0.918806	1.159	0.65428	0.949527	1.319	0.546689	0.912443	1.533	0.484336	0.912749	1.057	0.845307	0.983034	25.37	24.06	21.57	18.15	26.7	23.75	20.57	17.92	22.2	x	x	374967	349570	422526	444582	360007	382789
High	Q9P0K7	Ankycorbin OS=Homo sapiens OX=9606 GN=RAI14 PE=1 SV=2	RAI14	11	11	0.941	0.548838	0.960922	1.035	0.773733	0.959354	0.997	0.730691	0.985931	0.922	0.606956	0.972699	1.248	0.457299	0.908787	0.633	0.0691531	0.305072	1.205	0.680436	0.965461	0.827	0.560916	0.936086	0.98	0.764654	0.975516	34.52	26.7	43.67	41.89	30.16	52.05	20.12	55.11	34.54	x	x	254239	226708	209699	281828	323938	240245
High	Q9BZF1	Oxysterol-binding protein-related protein 8 OS=Homo sapiens OX=9606 GN=OSBPL8 PE=1 SV=3	OSBPL8	11	11	0.948	0.612293	0.964358	1.054	0.796328	0.975608	1.005	0.8185	0.988136	0.928	0.573257	0.967128	0.826	0.836731	0.985961	0.926	0.639374	0.945576	0.961	0.824235	0.987465	0.888	0.664356	0.953828	0.787	0.475304	0.932157	18.19	16.14	15.25	21.74	22.46	29.47	23.42	23.8	49.67	x	x	471434	472654	421388	483486	469511	495701
High	Q9UFN0	Protein NipSnap homolog 3A OS=Homo sapiens OX=9606 GN=NIPSNAP3A PE=1 SV=2	NIPSNAP3A	11	11	0.949	0.815152	0.9797	0.985	0.803888	0.950527	0.911	0.623401	0.988809	1.109	0.805075	0.980048	1.356	0.349512	0.861593	0.881	0.573139	0.920933	0.875	0.707836	0.971958	0.78	0.481702	0.911814	0.709	0.497088	0.93428	21.37	22.79	24.49	23.08	24.93	25.44	27.72	21.38	22.93	x	x	1.32296e+06	1.44414e+06	1.42518e+06	1.53059e+06	1.38511e+06	1.35531e+06
High	Q9H078	Caseinolytic peptidase B protein homolog OS=Homo sapiens OX=9606 GN=CLPB PE=1 SV=1	CLPB	11	11	0.964	0.59964	0.964358	0.861	0.359099	0.924876	0.871	0.429251	0.839593	0.798	0.306483	0.831444	1.023	0.773978	0.972755	0.936	0.69301	0.957565	0.844	0.636685	0.951373	0.714	0.379783	0.896912	0.917	0.570623	0.942557	22.68	21	24.51	28.17	23.53	20.18	38.14	30.65	24.76	x	x	240963	266902	238277	266983	265250	281833
High	Q7LGA3	Heparan sulfate 2-O-sulfotransferase 1 OS=Homo sapiens OX=9606 GN=HS2ST1 PE=1 SV=1	HS2ST1	11	11	0.964	0.626049	0.964358	0.895	0.511347	0.938066	0.937	0.557012	0.93062	1.059	0.938221	0.998576	0.756	0.704145	0.956905	1.013	0.872818	0.987046	0.849	0.648242	0.953942	0.897	0.640583	0.950015	0.815	0.461579	0.932157	26.46	18.47	26.3	26.5	22.34	30.77	25.44	34.14	32.35	x	x	201955	253016	253436	294989	253197	282621
High	Q07157	Tight junction protein ZO-1 OS=Homo sapiens OX=9606 GN=TJP1 PE=1 SV=3	TJP1	11	11	0.965	0.65848	0.967778	1.049	0.733028	0.988559	1.06	0.908143	0.981782	1.022	0.853997	0.980894	0.865	0.920353	0.994546	1.094	0.856551	0.985806	0.773	0.489707	0.900883	0.884	0.656912	0.951412	0.992	0.747587	0.973271	35.79	23.12	36.38	54.76	34.63	35.06	31.94	66.41	40.12	x	x	186295	255055	361652	244160	274928	319621
High	Q96AG4	Leucine-rich repeat-containing protein 59 OS=Homo sapiens OX=9606 GN=LRRC59 PE=1 SV=1	LRRC59	11	11	1.001	0.999663	0.999865	0.888	0.303205	0.933136	0.884	0.524951	0.805987	0.696	0.0936455	0.438575	0.461	0.121531	0.558848	1.475	0.0860326	0.357868	0.833	0.5985	0.94208	1.191	0.861475	0.982624	1.128	0.687502	0.956947	22.22	18.75	18.64	25.52	30.1	55.83	21.59	42.18	29.56	x	x	3.33343e+06	3.4167e+06	3.20409e+06	3.05784e+06	3.21049e+06	3.47258e+06
High	P61106	Ras-related protein Rab-14 OS=Homo sapiens OX=9606 GN=RAB14 PE=1 SV=4	RAB14	12	11	1.003	0.87495	0.98968	1.182	0.284624	0.951197	1.2	0.653287	0.783182	0.814	0.294833	0.814344	0.806	0.794141	0.978226	1.072	0.843085	0.984691	1.352	0.406446	0.854467	1.419	0.59061	0.937201	1.139	0.949856	0.994073	21.05	18.03	20.34	19.09	34.06	32.11	23.14	44.91	27.68	x	x	624621	673814	509378	682681	720854	827578
High	P21399	Cytoplasmic aconitate hydratase OS=Homo sapiens OX=9606 GN=ACO1 PE=1 SV=3	ACO1	11	11	1.018	0.795056	0.976869	1.157	0.325569	0.976134	1.148	0.820182	0.818351	0.603	0.035805	0.231546	0.44	0.134941	0.592484	1.351	0.53111	0.898935	1.815	0.158468	0.602257	2.045	0.236872	0.797206	1.476	0.811062	0.983034	21.45	23.45	20.28	24.71	33.25	38.53	42.67	39.46	31.42	x	x	245429	242056	238558	214146	215908	228373
High	O15042	U2 snRNP-associated SURP motif-containing protein OS=Homo sapiens OX=9606 GN=U2SURP PE=1 SV=2	U2SURP	11	11	1.02	0.96643	0.998449	0.941	0.56698	0.967877	0.962	0.771008	0.938527	1.053	0.998355	0.999812	0.829	0.843615	0.986814	1.125	0.637928	0.945297	0.667	0.293113	0.777351	0.712	0.37136	0.88773	0.744	0.518018	0.937878	25.29	16.26	20.51	17.2	22.92	33.14	30.34	28.11	21.31	x	x	893757	927944	825373	1.04653e+06	949051	811478
High	Q13444	Disintegrin and metalloproteinase domain-containing protein 15 OS=Homo sapiens OX=9606 GN=ADAM15 PE=1 SV=4	ADAM15	11	11	1.022	0.88849	0.992286	1.048	0.827116	0.990121	1.043	0.928279	0.994191	1.33	0.395539	0.894255	0.521	0.206628	0.717009	0.825	0.360745	0.791538	1.317	0.547938	0.912443	1.3	0.721318	0.967597	1.211	0.934847	0.993981	31.04	16.1	26.57	30.46	27.25	24.49	37.7	57.56	30.99	x	x	558315	613831	605160	701044	556672	553119
High	P12821	Angiotensin-converting enzyme OS=Homo sapiens OX=9606 GN=ACE PE=1 SV=1	ACE	11	11	1.03	0.754629	0.976431	1.238	0.22449	0.924876	1.383	0.447403	0.706983	1.542	0.249959	0.753762	3.056	0.00130153	0.0128561	0.938	0.660769	0.951858	1.317	0.517794	0.906505	1.261	0.82722	0.979352	1.549	0.639127	0.94632	29.76	34.13	38.86	32.27	25.73	22.58	22.4	23	19.16	x	x	22008.7	17004	38872.9	34552.1	20762.4	6573.85
High	Q8NC56	LEM domain-containing protein 2 OS=Homo sapiens OX=9606 GN=LEMD2 PE=1 SV=1	LEMD2	11	11	1.033	0.913944	0.993308	0.969	0.820367	0.951197	0.983	0.693871	0.994129	1.195	0.765939	0.980048	1.831	0.103894	0.510379	0.877	0.538884	0.904438	0.943	0.835213	0.989709	0.811	0.533884	0.928217	0.924	0.760717	0.975516	17.33	16.45	16.52	18.93	20.34	22.72	20.58	18.81	24.02	x	x	327572	327261	305299	340736	329247	336542
High	Q9NR45	Sialic acid synthase OS=Homo sapiens OX=9606 GN=NANS PE=1 SV=2	NANS	11	11	1.038	0.87088	0.986527	1.317	0.0518266	0.704613	1.379	0.177868	0.308158	0.976	0.746838	0.980048	0.527	0.215332	0.73402	0.411	0.000126514	0.00103316	6.724	1.66959e-08	1.69344e-07	2.752	0.0557814	0.376753	1.662	0.374786	0.916425	17.45	16.34	18.63	30.39	21.8	24.56	25.51	30.36	33.02	x	x	1.28678e+06	1.12618e+06	1.03056e+06	1.30112e+06	1.05393e+06	1.85036e+06
High	Q9Y295	Developmentally-regulated GTP-binding protein 1 OS=Homo sapiens OX=9606 GN=DRG1 PE=1 SV=1	DRG1	11	11	1.04	0.967296	0.998727	1.107	0.551711	0.951197	1.195	0.668083	0.932726	1.228	0.593171	0.96962	0.482	0.149289	0.628135	0.953	0.734452	0.96039	1.678	0.185485	0.638468	1.623	0.414041	0.90525	1.315	0.791755	0.97984	17.03	12.16	17.55	12.59	22.78	24.89	24.89	18.48	22.1	x	x	563476	619428	574342	631307	629636	522379
High	Q9NW15	Anoctamin-10 OS=Homo sapiens OX=9606 GN=ANO10 PE=1 SV=2	ANO10	12	11	1.045	0.916739	0.993308	1.041	0.864872	0.995207	1.061	0.969451	0.998792	1.306	0.494886	0.950188	1.157	0.568842	0.925756	0.973	0.803161	0.97653	1.23	0.60002	0.943205	1.089	0.992065	0.9997	1.094	0.979629	0.995814	24.36	17.31	26.76	22.75	27.35	29.03	26.92	25.33	19.62	x	x	475822	494892	419616	530302	481979	403769
High	Q8IVL6	Prolyl 3-hydroxylase 3 OS=Homo sapiens OX=9606 GN=P3H3 PE=1 SV=1	P3H3	11	11	1.072	0.931646	0.994574	1.186	0.252164	0.949827	1.223	0.613063	0.741565	1.019	0.843688	0.980506	1.029	0.733564	0.964713	1.182	0.642075	0.946185	0.709	0.361668	0.825512	0.774	0.458437	0.908826	1.102	0.834999	0.983034	30.02	27.54	23.16	25.01	26.84	30.74	29.12	37.09	28.07	x	x	239755	248653	172957	238075	243417	216713
High	Q13162	Peroxiredoxin-4 OS=Homo sapiens OX=9606 GN=PRDX4 PE=1 SV=1	PRDX4	14	11	1.088	0.712234	0.976431	0.995	0.866711	0.996884	1.014	0.979989	0.999302	1.177	0.621567	0.97463	1.23	0.476752	0.911605	1.032	0.892872	0.991827	0.832	0.596426	0.940424	0.875	0.641581	0.950015	0.759	0.602413	0.942998	29.09	32.84	32.68	30.93	34.39	37.49	21.65	46.14	27.93	x	x	3.37405e+06	3.32881e+06	3.51194e+06	3.4122e+06	3.43511e+06	3.29976e+06
High	Q15257	Serine/threonine-protein phosphatase 2A activator OS=Homo sapiens OX=9606 GN=PTPA PE=1 SV=3	PTPA	11	11	1.092	0.699713	0.976431	1.206	0.201614	0.809572	1.316	0.254673	0.676435	1.387	0.260912	0.773873	1.096	0.656149	0.944877	1.432	0.127723	0.472792	1.073	0.804506	0.985757	1.622	0.414719	0.90525	1.05	0.814023	0.983034	20.16	26.19	23.38	27.53	34.39	23.23	24.27	31.6	26.49	x	x	1.93824e+06	1.92276e+06	1.74141e+06	2.04303e+06	2.15575e+06	1.39558e+06
High	Q07955	Serine/arginine-rich splicing factor 1 OS=Homo sapiens OX=9606 GN=SRSF1 PE=1 SV=2	SRSF1	11	11	1.097	0.867263	0.985634	1.202	0.23901	0.930645	1.281	0.496965	0.724757	0.622	0.0379312	0.239479	0.491	0.161572	0.654679	1.108	0.801004	0.976492	2.13	0.0510698	0.288047	2.322	0.118741	0.609979	2.204	0.185985	0.841691	19.64	22.71	26.62	21.65	32.99	33.13	29.14	28.81	29.23	x	x	624386	623650	516936	625217	646600	702110
High	Q9BUQ8	Probable ATP-dependent RNA helicase DDX23 OS=Homo sapiens OX=9606 GN=DDX23 PE=1 SV=3	DDX23	11	11	1.104	0.893195	0.992954	0.938	0.609079	0.977434	1.034	0.841912	0.951117	0.986	0.696437	0.980048	1.041	0.743274	0.96543	0.935	0.679281	0.957565	0.832	0.605214	0.9444	0.745	0.425136	0.908587	0.728	0.367787	0.916425	16.42	13.6	14.72	15.34	19.13	16.99	18.99	14.95	15.45	x	x	398047	362302	336856	406560	376380	266501
High	P61086	Ubiquitin-conjugating enzyme E2 K OS=Homo sapiens OX=9606 GN=UBE2K PE=1 SV=3	UBE2K	11	11	1.118	0.83625	0.9797	1.071	0.711462	0.973794	1.145	0.810391	0.981782	1.104	0.944753	0.998576	0.818	0.819991	0.983307	1.532	0.103597	0.410425	0.498	0.0675365	0.350894	0.742	0.419974	0.90764	0.766	0.443239	0.932157	16.01	10.88	17.08	17.15	22.55	24.83	20.5	20.62	16.17	x	x	444173	512448	488622	477296	538603	409244
High	Q5JWF2	Guanine nucleotide-binding protein G(s) subunit alpha isoforms XLas OS=Homo sapiens OX=9606 GN=GNAS PE=1 SV=2	GNAS	12	11	1.12	0.755579	0.976431	0.86	0.236081	0.951197	0.955	0.685238	0.722671	0.994	0.770031	0.980048	0.974	0.862149	0.989095	0.875	0.482472	0.864691	1.265	0.560754	0.920294	1.172	0.887062	0.98552	1.033	0.91031	0.991545	20.94	19.21	20.36	19.8	21.66	37.14	25.06	41.55	22.31	x	x	670079	657017	598362	680665	656339	573491
High	Q9Y2T2	AP-3 complex subunit mu-1 OS=Homo sapiens OX=9606 GN=AP3M1 PE=1 SV=1	AP3M1	11	11	1.125	0.853493	0.983501	1.103	0.490047	0.942836	1.257	0.573371	0.921334	1.242	0.631462	0.976769	0.591	0.336072	0.852729	1.809	0.0335851	0.177358	0.89	0.720952	0.971958	1.638	0.430076	0.908826	1.958	0.293403	0.892966	23.93	18.11	18.47	18.7	33.5	33.04	22.08	26.52	24.47	x	x	343641	310052	281844	371463	315957	262383
High	Q9Y617	Phosphoserine aminotransferase OS=Homo sapiens OX=9606 GN=PSAT1 PE=1 SV=2	PSAT1	11	11	1.157	0.719995	0.976431	1.059	0.760029	0.951197	1.221	0.637552	0.983474	1.169	0.766406	0.980048	1.312	0.390147	0.88486	1.49	0.116644	0.446561	0.625	0.218656	0.69372	0.973	0.80668	0.975567	0.702	0.358718	0.913815	21.76	14.16	26.16	22.39	28.22	27.59	26.54	22.17	29.1	x	x	525347	539064	510788	559379	439831	453315
High	Q969X5	Endoplasmic reticulum-Golgi intermediate compartment protein 1 OS=Homo sapiens OX=9606 GN=ERGIC1 PE=1 SV=1	ERGIC1	11	11	1.189	0.481798	0.943759	1.039	0.879081	0.916981	1.275	0.401132	0.999746	1.349	0.340985	0.85749	1.079	0.682561	0.952323	1.044	0.863878	0.98626	1.321	0.377242	0.841282	1.348	0.665465	0.953828	1.338	0.494321	0.93428	17.46	14.88	16.63	15.01	14.68	27.16	18.52	26.65	15.46	x	x	1.0671e+06	1.15332e+06	1.1093e+06	1.21464e+06	1.11074e+06	886195
High	P39023	60S ribosomal protein L3 OS=Homo sapiens OX=9606 GN=RPL3 PE=1 SV=2	RPL3	11	11	1.19	0.584406	0.964358	0.87	0.264829	0.977434	1.012	0.849151	0.756015	0.683	0.0823798	0.406141	0.564	0.278949	0.805356	1.545	0.109985	0.427384	0.96	0.899993	0.991409	1.392	0.617689	0.949173	2.206	0.180624	0.835501	24.66	33.3	33.04	31.2	31.73	32.45	31.64	28.45	20.49	x	x	621346	631546	568241	714758	632991	562390
High	Q8NBQ5	Estradiol 17-beta-dehydrogenase 11 OS=Homo sapiens OX=9606 GN=HSD17B11 PE=1 SV=3	HSD17B11	11	11	1.19	0.695375	0.976431	1.025	0.776428	0.933136	1.219	0.534668	0.985931	1.144	0.846811	0.980506	1.114	0.576338	0.926673	0.902	0.580087	0.921311	1.166	0.755046	0.977617	1.084	0.976026	0.998551	1.551	0.558976	0.942557	16.73	19.58	18.22	15.34	20.62	23.94	19.75	21.76	18.11	x	x	192573	208456	175093	186035	180242	158822
High	Q9BTE3	Mini-chromosome maintenance complex-binding protein OS=Homo sapiens OX=9606 GN=MCMBP PE=1 SV=2	MCMBP	11	11	1.192	0.679772	0.971649	0.953	0.768073	0.953813	1.196	0.710146	0.984103	1.451	0.306267	0.8314	0.514	0.251834	0.77333	1.183	0.811914	0.979549	1.305	0.626382	0.948452	1.355	0.787444	0.975567	1.226	0.930832	0.993981	27.56	26.84	27.24	24.07	25.31	27.9	28.76	19.29	17.7	x	x	278252	320840	280982	278855	277290	244371
High	Q12884	Prolyl endopeptidase FAP OS=Homo sapiens OX=9606 GN=FAP PE=1 SV=5	FAP	11	11	1.208	0.657629	0.967778	0.911	0.661028	0.989039	1.133	0.914269	0.962935	1.293	0.544136	0.961445	1.367	0.272302	0.796824	0.844	0.410611	0.825649	1.348	0.535317	0.907561	1.176	0.937323	0.994225	1.195	0.968872	0.994073	22.67	19.95	22.12	19.03	29.05	28.86	19.05	22.88	23.11	x	x	127263	124555	122167	153338	110926	88766.5
High	Q03135	Caveolin-1 OS=Homo sapiens OX=9606 GN=CAV1 PE=1 SV=4	CAV1	11	11	1.225	0.371625	0.895261	0.816	0.0954479	0.985348	0.989	0.891313	0.449052	0.974	0.773667	0.980048	0.842	0.873041	0.989095	1.164	0.503046	0.876244	1.662	0.112944	0.494632	1.732	0.340836	0.877931	2.345	0.0352627	0.32656	31.44	20.82	21.87	23.13	35.18	30.85	30.93	34.63	28.13	x	x	1.09784e+07	1.13003e+07	1.09886e+07	1.24e+07	1.18484e+07	8.73825e+06
High	P10155	60 kDa SS-A/Ro ribonucleoprotein OS=Homo sapiens OX=9606 GN=RO60 PE=1 SV=2	RO60	11	11	1.228	0.566989	0.964297	0.998	0.966947	0.945212	1.252	0.593559	0.999746	0.803	0.29631	0.815234	0.836	0.858694	0.989095	1.006	0.863686	0.98626	1.937	0.0929646	0.44122	1.942	0.234371	0.795633	1.572	0.547094	0.942557	23.19	20.94	26.39	29.72	27.76	22.77	24.27	31.13	42.19	x	x	377660	304624	311675	362441	330577	251735
High	P35998	26S proteasome regulatory subunit 7 OS=Homo sapiens OX=9606 GN=PSMC2 PE=1 SV=3	PSMC2	11	11	1.238	0.511718	0.954944	1.118	0.47433	0.914569	1.325	0.39907	0.911676	0.924	0.537225	0.961413	0.517	0.199376	0.707576	1.283	0.416589	0.829443	1.366	0.443164	0.879058	1.759	0.32512	0.867733	2.923	0.0629941	0.484818	26.24	25.88	29.94	32.58	27.89	47.79	23.08	35.68	23.05	x	x	506551	442789	369419	452730	433709	406778
High	Q9BY44	Eukaryotic translation initiation factor 2A OS=Homo sapiens OX=9606 GN=EIF2A PE=1 SV=3	EIF2A	11	11	1.246	0.606659	0.964358	1.091	0.527566	0.858997	1.386	0.300179	0.931622	1.233	0.652692	0.980048	0.388	0.075449	0.423668	1.429	0.432032	0.838034	1.392	0.483236	0.900371	1.964	0.306272	0.859751	2.241	0.318139	0.893332	18.53	18.83	21.3	22.88	29.15	28.14	21.43	23.08	24.32	x	x	173995	270877	220560	276369	266012	214439
High	Q27J81	Inverted formin-2 OS=Homo sapiens OX=9606 GN=INF2 PE=1 SV=2	INF2	12	11	1.247	0.493674	0.948371	1.04	0.881155	0.933136	1.281	0.512771	0.999746	1.226	0.679173	0.980048	0.553	0.268514	0.790263	1.428	0.315528	0.754904	1.491	0.32664	0.805173	2.487	0.0886226	0.512201	2.293	0.173884	0.828106	24.75	22.44	21.56	29.29	36.17	33.32	33.12	37.52	25.58	x	x	377734	393129	361619	401752	381155	284675
High	P61421	V-type proton ATPase subunit d 1 OS=Homo sapiens OX=9606 GN=ATP6V0D1 PE=1 SV=1	ATP6V0D1	11	11	1.291	0.310483	0.849367	1.038	0.861304	0.892973	1.332	0.352851	0.997541	1.205	0.637541	0.977389	0.57	0.289538	0.814315	0.909	0.669903	0.954851	2.276	0.0334624	0.204706	2.3	0.123364	0.625038	1.773	0.263456	0.881742	17.28	14.23	20.45	21.55	30.65	30.88	32.29	31.53	27.68	x	x	836334	659377	648213	705204	771020	1.23941e+06
High	Q13619	Cullin-4A OS=Homo sapiens OX=9606 GN=CUL4A PE=1 SV=3	CUL4A	21	11	1.301	0.455475	0.937302	1.044	0.733184	0.925452	1.277	0.452812	0.981782	1.301	0.514268	0.953615	0.397	0.0867029	0.463523	1.203	0.829005	0.981762	1.08	0.965286	0.9937	2.09	0.239292	0.797991	2.689	0.140177	0.756828	22.89	24.74	22.84	19.68	43.94	18.83	59.06	54.44	36.75	x	x	175999	227098	209483	264011	176324	152421
High	Q9Y6G9	Cytoplasmic dynein 1 light intermediate chain 1 OS=Homo sapiens OX=9606 GN=DYNC1LI1 PE=1 SV=3	DYNC1LI1	12	11	1.336	0.319038	0.857001	0.988	0.834045	0.925452	1.306	0.462988	0.994191	1.152	0.813483	0.980048	0.275	0.00627623	0.0560961	1.038	0.874941	0.98766	2.587	0.015709	0.10987	4.169	0.00551708	0.0555631	3.8	0.0160239	0.171225	20.43	14.1	21.77	18.67	49.27	37.52	47.39	66.17	50.38	x	x	531328	566136	489377	581636	513622	390377
High	O43684	Mitotic checkpoint protein BUB3 OS=Homo sapiens OX=9606 GN=BUB3 PE=1 SV=1	BUB3	11	11	1.353	0.261453	0.811382	0.911	0.439905	0.948056	1.224	0.602018	0.889048	1.109	0.891808	0.988727	0.274	0.0060779	0.0545353	0.894	0.460935	0.857408	2.749	0.0132249	0.0950486	2.311	0.132874	0.658125	2.739	0.0828225	0.5734	18.46	12.88	16.36	15.05	42.03	31.22	24.76	29.8	27.28	x	x	742453	759174	636505	748095	734793	538819
High	P08240	Signal recognition particle receptor subunit alpha OS=Homo sapiens OX=9606 GN=SRPRA PE=1 SV=2	SRPRA	11	11	1.355	0.289324	0.832606	0.837	0.13943	0.995713	1.094	0.975395	0.565057	1.07	0.923051	0.996391	0.391	0.0642392	0.377641	1.406	0.290217	0.72175	1.18	0.729333	0.974663	1.788	0.355361	0.881221	2.172	0.245765	0.868736	22.23	16.39	30.24	19.47	44.85	24.3	29.65	41.63	25.15	x	x	459283	470595	440845	449982	457377	320841
High	Q8N3U4	Cohesin subunit SA-2 OS=Homo sapiens OX=9606 GN=STAG2 PE=1 SV=3	STAG2	14	11	1.366	0.303341	0.843948	0.99	0.833953	0.924876	1.318	0.443724	0.994191	1.443	0.281622	0.797535	0.548	0.250596	0.771567	1.241	0.596201	0.925701	1.277	0.584687	0.931382	1.628	0.428354	0.908826	1.318	0.881622	0.98927	37.74	32.16	23.72	27.09	46.51	25.22	44.81	49.65	41.72	x	x	379147	418093	391494	468262	406280	326166
High	Q9Y2X3	Nucleolar protein 58 OS=Homo sapiens OX=9606 GN=NOP58 PE=1 SV=1	NOP58	11	11	1.371	0.328089	0.863738	0.873	0.406833	0.938066	1.207	0.555757	0.868646	0.976	0.68553	0.980048	0.76	0.789734	0.976927	1.05	0.994727	0.999967	1.097	0.893849	0.991409	1.244	0.858866	0.982624	1.851	0.410928	0.922697	41.17	24.2	55.55	51.42	35.32	26.23	23.34	29.17	53.67	x	x	225355	251952	221235	259338	232856	155849
High	O43776	Asparagine--tRNA ligase, cytoplasmic OS=Homo sapiens OX=9606 GN=NARS1 PE=1 SV=1	NARS1	11	11	1.374	0.362533	0.890884	0.948	0.765924	0.911586	1.293	0.395001	0.983483	1.199	0.740486	0.980048	1.009	0.686512	0.952323	1.317	0.432034	0.838034	1.241	0.617677	0.947131	1.373	0.638472	0.950015	0.919	0.583208	0.942557	18.92	20.47	17.94	30	38.3	58.42	38.67	46.01	33.06	x	x	150549	259758	185580	243646	213018	159806
High	P62195	26S proteasome regulatory subunit 8 OS=Homo sapiens OX=9606 GN=PSMC5 PE=1 SV=1	PSMC5	12	11	1.382	0.345702	0.873745	1.101	0.51271	0.743893	1.497	0.204036	0.93062	1.083	0.988347	0.999812	0.504	0.236819	0.755962	1.585	0.16836	0.555208	1.225	0.660579	0.957028	2.1	0.22284	0.786248	2.98	0.09168	0.617196	26.91	27.24	30.9	30.21	21.76	37.38	38.32	27.06	32.02	x	x	257322	301513	282014	322139	292729	168302
High	Q8NE86	Calcium uniporter protein, mitochondrial OS=Homo sapiens OX=9606 GN=MCU PE=1 SV=1	MCU	11	11	1.406	0.252446	0.801266	0.993	0.861457	0.808897	1.451	0.253658	0.997541	1.451	0.317245	0.840791	1.31	0.391918	0.88486	0.796	0.309446	0.748417	1.541	0.323365	0.80174	1.364	0.648114	0.950402	1.174	0.941767	0.994073	31.04	25.62	32.17	33.24	31.25	45.32	34.86	43.4	38.48	x	x	333546	383105	473990	398289	329472	299978
High	Q92974	Rho guanine nucleotide exchange factor 2 OS=Homo sapiens OX=9606 GN=ARHGEF2 PE=1 SV=4	ARHGEF2	11	11	1.411	0.261612	0.811382	0.918	0.548319	0.933136	1.297	0.512643	0.931622	1.033	0.863704	0.983872	0.476	0.194481	0.69991	1.32	0.479154	0.864691	1.377	0.47383	0.896395	1.813	0.356601	0.881221	2.396	0.188015	0.841691	23.63	18.93	14.89	18.44	21.66	28.44	33.72	28.88	23.89	x	x	343863	354138	317576	314309	311868	182847
High	Q6PGP7	Tetratricopeptide repeat protein 37 OS=Homo sapiens OX=9606 GN=TTC37 PE=1 SV=1	TTC37	11	11	1.536	0.115884	0.577542	0.934	0.537576	0.895713	1.378	0.356772	0.931622	1.267	0.55885	0.962195	0.502	0.177094	0.687323	1.43	0.255641	0.685877	1.706	0.198603	0.661915	2.146	0.162317	0.706094	2.051	0.263506	0.881742	45.45	24.74	24.22	45.28	36.67	22.68	25.72	17.91	33.22	x	x	564542	455591	445827	535339	582849	518199
[truncated: 2,793 more rows]
[truncated: 131 more columns]

## Sheet:  S.table.3 - 2d IR-DMSO
Supplementary table.3 Significantly deregulated proteins in the HCAECs (2d IR DMSO/ 2d 0Gy DMSO)
[truncated: 161 more rows]

[truncated: 3 more sheets: S.table.4 - 2d IR-Feno, S.table.5 - 7d IR-DMSO, S.table.6 - 7d IR-Feno]
